# Supplementary material for: Lymphocyte activation gene-3-associated protein networks are associated with HDL-cholesterol and mortality in the Trans-omics for Precision Medicine program
Source: Commun Biol. 2022 May 2;5:362. doi: 10.1038/s42003-022-03304-0 (PMC9061762; doi:10.1038/s42003-022-03304-0)
Supplement: Supplementary file 3 — Supplementary Data 1-15 [file 42003_2022_3304_MOESM3_ESM.xlsx]

## Sheet: Supplementary Data 1
Supplementary Data 1: rs3782735 association with selected outcome traits based on meta-analysis results in MESA
Trait	Exam	N	Beta	SE	EAF	P Value	HC
LAG3 protein levels	1	815	0.236	0.051	0.636	4.28e-06	376
LAG3 protein levels	2	3551	0.03	0.025	0.645	0.222	1569
LAG3 protein levels	5	817	0.159	0.053	0.639	0.003	376
Agatston calcium score, phantom-adjusted	1	1771	-0.016	0.059	0.631	0.788	780
Common carotid intimal-medical thickness (mm)	1	3740	0.007	0.004	0.641	0.081	1658
Internal carotid intimal-medical thickness (mm)	1	3685	0.01	0.01	0.638	0.314	1633
Ankle-brachial index (ABI)	1	3726	0.004	0.002	0.639	0.067	1650
LDL-C	1	3755	0.986	0.729	0.638	0.176	1664
HDL-C	1	3800	0.145	0.296	0.639	0.623	1687
Triglycerides	1	3802	0	0.022	0.643	0.994	1688
Trait	Exam	N	Zscore		EAF	P Value	HC
Presence of calcium indicator (yes/no)	1	3755	-0.047		0.647	0.963	1691
Stroke (yes/no)	1	3752	1.627		0.647	0.104	1690
Myocardial infarction (MI) (yes/no)	1	3752	-0.012		0.647	0.991	1690
N indicates the number of participants. EAF indicates effect allele frequency. HEC indicates heterozygosity count

## Sheet: Supplementary Data 2
Supplementary Data 2: Summary of co-expression with LAG3 for proteins identified at FDR < 0.05 at both MESA Exams 1 and 5
		MESA Exam 1					MESA Exam 5
EntrezGeneSymbol	SomaId	N	Beta	SE	P-value	FDR	N	Beta	SE	P-value	FDR
VCAM1	SL001720	938	0.479751	0.0327261	8.94042e-44	1.17656e-40	929	0.538823	0.0295031	1.6802e-63	2.21115e-60
GZMA	SL004298	938	0.351832	0.0307379	2.07564e-28	1.36577e-25	929	0.374484	0.030869	1.90913e-31	2.51242e-29
CD48	SL010450	938	0.351678	0.0310243	6.29044e-28	2.08744e-25	929	0.41201	0.0303133	2.33163e-38	1.02281e-35
EPHB2	SL007179	938	0.375067	0.0330901	6.34479e-28	2.08744e-25	929	0.467818	0.03152	1.12743e-44	7.41847e-42
CXCL10	SL003183	938	0.348365	0.0312549	4.13336e-27	1.0879e-24	929	0.370928	0.031085	1.51199e-30	1.5306e-28
CD163	SL005764	938	0.343124	0.0309721	8.02978e-27	1.7612e-24	929	0.380023	0.0307331	1.6207e-32	3.04692e-30
IL18BP	SL002508	938	0.372969	0.0348033	2.69075e-25	5.0586e-23	929	0.443136	0.032685	3.4215e-38	1.12567e-35
GRN	SL007173	938	0.324147	0.0310959	4.30397e-24	7.08002e-22	929	0.333595	0.0305744	4.27018e-26	9.52468e-25
AMIGO2	SL015046	938	0.320646	0.0310619	1.10888e-23	1.62143e-21	929	0.349828	0.0315614	7.88544e-27	2.25592e-25
ADGRE2	SL008822	938	0.337457	0.0330311	2.97607e-23	3.91651e-21	929	0.355305	0.0316218	1.76012e-27	5.93926e-26
SEMA5A	SL008522	938	0.303347	0.0307178	6.66794e-22	7.97728e-20	929	0.267717	0.0310362	2.9013e-17	1.57124e-16
LY9	SL007674	938	0.300922	0.0312629	6.16452e-21	6.76042e-19	929	0.371861	0.0313809	3.55436e-30	3.11836e-28
TNFSF13B	SL004327	938	0.309546	0.0325846	1.85746e-20	1.88032e-18	929	0.365629	0.0320876	3.62436e-28	1.5386e-26
IL12B IL23A	SL005184	938	0.307213	0.0329839	9.2699e-20	8.13279e-18	929	0.316613	0.0322488	1.14303e-21	9.64251e-21
SLAMF6	SL014228	938	0.296462	0.0318103	8.833e-20	8.13279e-18	929	0.353919	0.0314488	1.47643e-27	5.25132e-26
TNFRSF1B	SL001800	938	0.309551	0.0333449	1.20639e-19	9.33887e-18	929	0.401926	0.0317497	6.97508e-34	1.52987e-31
TNFSF8	SL004635	938	0.29188	0.0314379	1.19617e-19	9.33887e-18	929	0.326971	0.0311771	2.4418e-24	3.53121e-23
CHST15	SL007502	938	0.299284	0.0323468	1.5722e-19	1.14945e-17	929	0.330779	0.0310636	5.32051e-25	9.09323e-24
THBS2	SL007206	938	0.2903	0.0316697	3.26486e-19	2.26134e-17	929	0.336974	0.0314092	2.47745e-25	4.59201e-24
SEMA6B	SL014248	938	0.28651	0.0317918	1.19825e-18	7.88448e-17	929	0.351619	0.0302632	3.78462e-29	2.37169e-27
PLAU	SL000613	938	0.278065	0.031913	1.41029e-17	8.83781e-16	929	0.268418	0.0323903	4.26778e-16	2.10352e-15
HAVCR2	SL007547	938	0.283591	0.0326056	1.60082e-17	9.57583e-16	929	0.356067	0.0322255	1.10929e-26	3.0413e-25
B2M	SL000283	938	0.28997	0.0336037	2.78765e-17	1.59502e-15	929	0.324564	0.0346338	5.77627e-20	3.93864e-19
IGFBP7	SL005087	938	0.286398	0.0334053	4.36465e-17	2.39328e-15	929	0.309857	0.0308466	1.46981e-22	1.42226e-21
FCGR3B	SL008609	938	0.261785	0.0306766	6.00008e-17	3.15844e-15	929	0.264187	0.0303006	1.36699e-17	7.65515e-17
IBSP	SL004660	938	0.268976	0.0317957	1.0838e-16	5.48571e-15	929	0.158713	0.0325025	1.23839e-06	2.97395e-06
SEMA6A	SL005214	938	0.272509	0.0325626	2.22058e-16	1.08233e-14	929	0.324279	0.0311886	5.69148e-24	7.56565e-23
CXCL9	SL003188	938	0.264385	0.0330018	3.52079e-15	1.65477e-13	929	0.314682	0.0333125	3.01772e-20	2.11241e-19
IL18R1	SL004152	938	0.253383	0.0320708	8.10434e-15	3.67769e-13	929	0.383476	0.031171	3.15801e-32	5.19493e-30
GFRA1	SL004858	938	0.251266	0.0319198	1.00665e-14	4.41583e-13	929	0.319247	0.0311637	2.36461e-23	2.70593e-22
DSCAM	SL018891	938	0.247732	0.0315443	1.15433e-14	4.90031e-13	929	0.346068	0.0298527	4.9378e-29	2.9537e-27
TNFSF15	SL004686	938	0.269976	0.0344662	1.34366e-14	5.5258e-13	929	0.315536	0.0342134	2.065e-19	1.35201e-18
UNC5C	SL005230	938	0.285105	0.0364616	1.48879e-14	5.83573e-13	929	0.33938	0.0334405	5.69529e-23	6.04436e-22
NLGN4X	SL014113	938	0.246789	0.0315683	1.50771e-14	5.83573e-13	929	0.256231	0.0310333	5.40556e-16	2.63471e-15
IL15RA	SL004151	938	0.265987	0.0340717	1.6353e-14	6.12423e-13	929	0.302574	0.0328377	2.21718e-19	1.44446e-18
PLXNC1	SL006406	938	0.24949	0.0319719	1.67532e-14	6.12423e-13	929	0.27491	0.0313557	9.20127e-18	5.28771e-17
TNFRSF9	SL004126	938	0.258846	0.0333578	2.31607e-14	8.23771e-13	929	0.313453	0.0317653	7.30391e-22	6.36553e-21
JAG1	SL007328	938	0.252335	0.0328087	3.83711e-14	1.32885e-12	929	0.324147	0.031238	6.90535e-24	8.99747e-23
TNFRSF21	SL004871	938	0.266637	0.0347563	4.42597e-14	1.49348e-12	929	0.347066	0.031887	5.52821e-26	1.21252e-24
EFNA4	SL004140	938	0.25719	0.0338479	7.54516e-14	2.43129e-12	929	0.375029	0.0319446	1.09898e-29	8.50736e-28
EPHA2	SL002654	938	0.262201	0.0345099	7.57469e-14	2.43129e-12	929	0.301572	0.034555	1.27641e-17	7.17841e-17
CSF1R	SL004153	938	0.247026	0.0325379	7.90648e-14	2.47737e-12	929	0.210762	0.0322486	1.06785e-10	3.53978e-10
LGALS9	SL008486	938	0.248209	0.033043	1.41121e-13	4.31896e-12	929	0.329219	0.0312549	1.58565e-24	2.37126e-23
LTA LTB	SL000508	938	0.255446	0.0342988	2.23265e-13	6.67765e-12	929	0.314153	0.0321818	1.88492e-21	1.55034e-20
TLR4 LY96	SL018625	938	0.235564	0.0316895	2.46969e-13	7.22246e-12	929	0.298947	0.0317002	3.4643e-20	2.41218e-19
CTSS	SL004673	938	0.239045	0.0322334	2.79641e-13	8.00016e-12	929	0.296579	0.030661	4.15064e-21	3.29051e-20
BOC	SL013490	938	0.237863	0.0322798	3.9101e-13	1.09483e-11	929	0.241976	0.0319318	8.83304e-14	3.65543e-13
MICB	SL005200	938	0.234153	0.0318121	4.14562e-13	1.13659e-11	929	0.26523	0.0309767	4.84201e-17	2.57979e-16
CLIC1	SL004915	938	-0.284373	0.0387924	5.11713e-13	1.37431e-11	929	-0.392861	0.0299439	4.5583e-36	1.19974e-33
LTA LTB	SL000507	938	0.257255	0.0353507	7.44455e-13	1.9594e-11	929	0.314415	0.0327644	8.15244e-21	6.16587e-20
CD63	SL008837	938	-0.232983	0.0321289	8.90911e-13	2.2989e-11	929	-0.218713	0.0324766	2.95442e-11	1.04517e-10
CADM1	SL004805	938	0.241891	0.0333858	9.30105e-13	2.35388e-11	929	0.335616	0.0321341	3.66765e-24	4.9759e-23
EFNA5	SL004141	938	0.247813	0.0348633	2.40171e-12	5.96348e-11	929	0.336057	0.0326774	1.63438e-23	1.97326e-22
IL4	SL000480	938	-0.227483	0.03202	2.46344e-12	6.0035e-11	929	-0.247122	0.0317319	1.89933e-14	8.4443e-14
CXCL13	SL003167	938	0.22563	0.0319258	3.175e-12	7.59692e-11	929	0.300222	0.0315476	1.63902e-20	1.205e-19
DCTPP1	SL011809	938	0.22889	0.0326107	4.41476e-12	1.03747e-10	929	0.269439	0.0316844	7.72133e-17	4.04831e-16
TSLP	SL004687	938	-0.235538	0.0339106	7.22756e-12	1.63991e-10	929	-0.291651	0.0319566	4.66391e-19	2.95082e-18
VIP	SL000615	938	-0.238151	0.0343232	7.59477e-12	1.69402e-10	929	-0.300707	0.0309033	2.48837e-21	2.02141e-20
CASP10	SL003717	938	-0.229594	0.0331668	8.46012e-12	1.85559e-10	929	-0.191203	0.0317847	2.61884e-09	7.90458e-09
CD86	SL004131	938	0.223559	0.0325534	1.22098e-11	2.6341e-10	929	0.273842	0.0314417	1.47508e-17	8.22542e-17
UBE2I	SL004306	938	-0.269467	0.0393905	1.45651e-11	3.09156e-10	929	-0.35508	0.0304467	2.42825e-29	1.68188e-27
LIFR	SL004714	938	0.220502	0.0322665	1.52727e-11	3.19029e-10	929	0.27327	0.032794	2.97973e-16	1.49669e-15
BCL2	SL000104	938	-0.245086	0.0359752	1.75655e-11	3.6119e-10	929	-0.31962	0.0308801	8.82673e-24	1.11692e-22
OMD	SL008574	938	0.225551	0.0335565	3.19697e-11	6.47264e-10	929	0.168803	0.0332786	4.78371e-07	1.1923e-06
ENG	SL004482	938	0.220081	0.0328089	3.4936e-11	6.96604e-10	929	0.27765	0.0321335	2.58009e-17	1.40305e-16
SIGLEC14	SL014292	938	0.230325	0.0344444	4.00813e-11	7.87268e-10	929	0.286559	0.0327981	1.17896e-17	6.65885e-17
TGFBI	SL006544	938	0.253116	0.0381998	5.94114e-11	1.14978e-09	929	0.289665	0.0330412	9.25175e-18	5.29361e-17
TAGLN2	SL004811	938	-0.254526	0.0386372	7.61346e-11	1.45208e-09	929	-0.341627	0.0325697	2.40565e-24	3.51759e-23
BGN	SL007804	938	0.210451	0.0320067	8.24277e-11	1.54964e-09	929	0.169809	0.0318836	1.27395e-07	3.38007e-07
MAPKAPK3	SL004765	938	-0.233585	0.0356258	9.28452e-11	1.72091e-09	929	-0.36063	0.0309798	3.02321e-29	1.98927e-27
SIGLEC7	SL005218	938	0.210484	0.0321213	9.51544e-11	1.73921e-09	929	0.284324	0.0314247	9.03931e-19	5.63779e-18
RPS6KA5	SL006919	938	-0.227258	0.0347037	9.77917e-11	1.76293e-09	929	-0.317578	0.0307731	1.17098e-23	1.45378e-22
IGF1R	SL003304	938	0.215224	0.032897	1.01716e-10	1.8089e-09	929	0.256709	0.0317064	1.86036e-15	8.86966e-15
MIF	SL003080	938	-0.234697	0.0360594	1.26106e-10	2.18362e-09	929	-0.323167	0.0314946	2.02356e-23	2.37768e-22
PLXNB2	SL009948	938	0.219216	0.0336749	1.25166e-10	2.18362e-09	929	0.327549	0.0305893	3.01592e-25	5.51243e-24
MRC2	SL008416	938	0.218252	0.033728	1.60095e-10	2.73617e-09	929	0.274097	0.0324276	1.16035e-16	5.98831e-16
HSPA1A	SL000451	938	0.214429	0.0332672	1.87826e-10	3.16895e-09	929	0.240143	0.0332403	1.08377e-12	4.20721e-12
EFNB2	SL007274	938	0.224707	0.0348927	1.94716e-10	3.24362e-09	929	0.295133	0.0328527	1.54697e-18	9.51313e-18
TPM4	SL003646	938	-0.259321	0.0407543	3.15232e-10	5.18557e-09	929	-0.356785	0.0310794	1.54253e-28	6.76656e-27
TNFRSF8	SL004180	938	0.204011	0.0320768	3.21029e-10	5.21573e-09	929	0.263377	0.0312022	1.27232e-16	6.48981e-16
AZU1	SL004589	938	-0.22547	0.0355067	3.41704e-10	5.48393e-09	929	-0.269477	0.0315248	5.42219e-17	2.87726e-16
DCN	SL004081	938	0.201275	0.0319901	4.90305e-10	7.7202e-09	929	0.0914683	0.031827	0.00415091	0.00653421
HPGD	SL003930	938	-0.229765	0.0365229	4.92779e-10	7.7202e-09	929	-0.280892	0.0341648	7.09218e-16	3.44403e-15
PSMA6	SL005630	938	-0.236556	0.0376377	5.11e-10	7.91149e-09	929	-0.335279	0.0307041	3.92239e-26	8.89978e-25
UBE2N	SL008143	938	-0.249773	0.0397721	5.26919e-10	8.06308e-09	929	-0.348449	0.0302942	1.23077e-28	5.58514e-27
CDK8 CCNC	SL010522	938	-0.221792	0.0354599	6.1591e-10	9.31652e-09	929	-0.349401	0.031008	1.28152e-27	4.68465e-26
DBNL	SL011628	938	-0.215457	0.0345893	7.21094e-10	1.07836e-08	929	-0.337597	0.0311501	8.6662e-26	1.81027e-24
CDC2 CCNB1	SL010494	938	-0.205931	0.0335087	1.19742e-09	1.77056e-08	929	-0.299967	0.0322015	9.34913e-20	6.21386e-19
FGF16	SL004334	938	-0.243331	0.0396482	1.25939e-09	1.8415e-08	929	-0.329865	0.0304318	8.52284e-26	1.81027e-24
CSK	SL004781	938	-0.245789	0.0401444	1.37565e-09	1.9894e-08	929	-0.359366	0.0311934	1.02226e-28	4.80461e-27
CAMKK1	SL004938	938	-0.221637	0.0362235	1.40946e-09	2.01614e-08	929	-0.342455	0.0307352	4.45467e-27	1.36334e-25
FST	SL000674	938	-0.197357	0.0325017	1.862e-09	2.63483e-08	929	-0.252844	0.0317413	5.0205e-15	2.35124e-14
SELL	SL002823	938	0.202542	0.0333905	1.93391e-09	2.70747e-08	929	0.184617	0.0327609	2.34726e-08	6.61455e-08
PLA2G5	SL004182	938	-0.194448	0.0320785	1.98352e-09	2.7477e-08	929	-0.216639	0.0321132	2.73787e-11	9.76434e-11
CLEC11A	SL004363	938	0.195202	0.0322169	2.01475e-09	2.75308e-08	929	0.135867	0.0323547	2.94759e-05	6.13771e-05
NR3C1	SL006914	938	-0.193456	0.0320096	2.20748e-09	2.92433e-08	929	-0.252886	0.0318683	6.31488e-15	2.90573e-14
NAPA	SL011202	938	-0.242947	0.0402059	2.22214e-09	2.92433e-08	929	-0.334082	0.0310261	1.69988e-25	3.28976e-24
STIP1	SL010250	938	-0.232589	0.0384895	2.21743e-09	2.92433e-08	929	-0.341905	0.0310207	1.4506e-26	3.69242e-25
LTBP4	SL007033	938	0.210424	0.0348922	2.38522e-09	3.10787e-08	929	0.268481	0.034402	1.68192e-14	7.50309e-14
BTK	SL010521	938	-0.242573	0.040331	2.62496e-09	3.38672e-08	929	-0.360767	0.0313122	1.01143e-28	4.80461e-27
FRZB	SL004650	938	0.207223	0.0345158	2.79893e-09	3.57611e-08	929	0.249673	0.0322633	2.73213e-14	1.17885e-13
FGF6	SL004340	938	-0.210167	0.0350793	3.01421e-09	3.81413e-08	929	-0.295475	0.0307555	7.40403e-21	5.6322e-20
SPOCK1	SL010384	938	-0.218781	0.0366751	3.51048e-09	4.3998e-08	929	-0.341865	0.0315751	9.60822e-26	1.97569e-24
SCGB2A1	SL001973	938	-0.23772	0.0399247	3.74912e-09	4.65457e-08	929	-0.316363	0.0355298	2.98974e-18	1.76435e-17
SPP1	SL002688	938	0.189717	0.0321607	5.17912e-09	6.31085e-08	929	0.166071	0.0327239	4.7232e-07	1.17946e-06
INSR	SL004125	938	0.189466	0.0321163	5.16949e-09	6.31085e-08	929	0.215088	0.0315425	1.69469e-11	6.14382e-11
CSNK2A1	SL007324	938	-0.194006	0.0329402	5.471e-09	6.60535e-08	929	-0.221553	0.0321757	1.08781e-11	3.97656e-11
IFNGR1	SL000458	938	0.192192	0.0326576	5.6188e-09	6.72212e-08	929	0.285605	0.0315877	9.51727e-19	5.90789e-18
PRKCB	SL000553	938	-0.235597	0.0400611	5.75519e-09	6.82328e-08	929	-0.36489	0.0315074	5.54462e-29	3.0403e-27
AREG	SL000136	938	-0.230336	0.0391911	5.87984e-09	6.90881e-08	929	-0.336077	0.0305001	1.49315e-26	3.69242e-25
CXCL12	SL004712	938	0.19808	0.0337383	6.09491e-09	7.09815e-08	929	0.167028	0.0327593	4.18258e-07	1.05244e-06
GFRA2	SL004143	938	0.192833	0.0330128	7.24827e-09	8.36731e-08	929	0.282367	0.0309264	4.51585e-19	2.87094e-18
PRKACA	SL010513	938	-0.233343	0.0400322	7.78149e-09	8.90473e-08	929	-0.298648	0.0308411	3.77891e-21	3.03234e-20
YWHAZ	SL005688	938	-0.241267	0.0414243	7.98991e-09	9.06442e-08	929	-0.36023	0.031161	6.8416e-29	3.60142e-27
AKR7A2	SL003658	938	-0.2315	0.0397853	8.25058e-09	9.28013e-08	929	-0.351799	0.0309798	5.35114e-28	2.20065e-26
PTPN1	SL004939	938	-0.19314	0.0332155	8.442e-09	9.41498e-08	929	-0.302384	0.031344	5.20194e-21	4.05896e-20
FLRT1	SL014071	938	-0.211017	0.0364285	9.58648e-09	1.06015e-07	929	-0.303885	0.0311373	1.92323e-21	1.57203e-20
RAC1	SL004009	938	-0.235213	0.040641	9.86948e-09	1.08235e-07	929	-0.367857	0.0318737	8.30949e-29	4.20588e-27
PDIA3	SL003524	938	-0.217049	0.0375977	1.0733e-08	1.16733e-07	929	-0.365491	0.0308078	3.0871e-30	2.90188e-28
GPNMB	SL007429	938	0.195932	0.0339826	1.11906e-08	1.20712e-07	929	0.244985	0.0316645	2.7666e-14	1.18809e-13
RELT	SL005213	938	0.214543	0.0372876	1.1978e-08	1.28154e-07	929	0.29074	0.0342536	8.76711e-17	4.56028e-16
INHBA INHBB	SL004837	938	0.184235	0.0321495	1.3668e-08	1.45057e-07	929	0.214581	0.0320028	3.57985e-11	1.25295e-10
ROBO2	SL007680	938	0.197453	0.0344653	1.37869e-08	1.45148e-07	929	0.24938	0.0337509	3.41959e-13	1.35548e-12
FER	SL005588	938	-0.227297	0.0398492	1.58989e-08	1.66055e-07	929	-0.334498	0.031534	7.85184e-25	1.27661e-23
AGT	SL000271	938	-0.19937	0.0349902	1.64508e-08	1.70467e-07	929	-0.0732214	0.0324883	0.0244536	0.0341986
YWHAB	SL004815	938	-0.233357	0.0412518	2.07312e-08	2.13142e-07	929	-0.347528	0.0308958	1.55791e-27	5.39528e-26
\YWHAB,YWHAE,YWHAG,YWHAH,YWHAQ,YWHAZ,SFN\	SL017611	938	-0.230171	0.040754	2.1815e-08	2.22547e-07	929	-0.368406	0.0307651	9.77086e-31	1.07527e-28
CSNK2A1 CSNK2B	SL016550	938	-0.220961	0.0391688	2.26365e-08	2.29152e-07	929	-0.29448	0.0306098	6.5883e-21	5.04082e-20
DHH	SL007003	938	-0.212801	0.0378137	2.44323e-08	2.45443e-07	929	-0.328456	0.0307736	4.19848e-25	7.36694e-24
VTA1	SL004757	938	-0.223012	0.0396499	2.48572e-08	2.47819e-07	929	-0.311516	0.0304646	2.80979e-23	3.18766e-22
RPS6KA3	SL010515	938	-0.226643	0.0403395	2.57284e-08	2.54576e-07	929	-0.342787	0.0311133	1.51513e-26	3.69242e-25
FSTL1	SL009349	938	0.189483	0.0337436	2.61619e-08	2.56933e-07	929	0.236634	0.0324939	7.23391e-13	2.84174e-12
SERPINA5	SL000550	938	0.206068	0.0367815	2.8113e-08	2.7405e-07	929	0.136822	0.0351943	0.000108785	0.000213036
FGF8	SL014308	938	-0.19103	0.0341576	2.97067e-08	2.87456e-07	929	-0.277499	0.0310284	2.15986e-18	1.30384e-17
CLEC11A	SL004362	938	0.180408	0.0323835	3.34976e-08	3.18141e-07	929	0.150726	0.0322831	3.49617e-06	7.98778e-06
CD200R1	SL014288	938	0.184685	0.0331545	3.3603e-08	3.18141e-07	929	0.259355	0.0320249	1.83047e-15	8.75962e-15
CTSB	SL000343	938	0.185529	0.0333887	3.62733e-08	3.4079e-07	929	0.188685	0.0326021	9.90508e-09	2.85857e-08
NTN4	SL007673	938	0.186266	0.0335285	3.65132e-08	3.4079e-07	929	0.140474	0.033388	2.84694e-05	5.94695e-05
PGD	SL000247	938	-0.220788	0.0398485	3.96135e-08	3.67122e-07	929	-0.357747	0.0320025	3.10571e-27	9.96856e-26
AKT1 AKT2 AKT3	SL017614	938	-0.219671	0.0397711	4.35825e-08	3.99685e-07	929	-0.376235	0.0306301	3.8664e-32	5.65353e-30
IFNAR1	SL004475	938	0.179497	0.0325014	4.37346e-08	3.99685e-07	929	0.195358	0.0320337	1.59662e-09	4.85253e-09
TPT1	SL005679	938	-0.215753	0.0390964	4.47743e-08	4.06366e-07	929	-0.346233	0.0306352	9.16252e-28	3.44511e-26
ING1	SL009628	938	-0.21593	0.0391541	4.56677e-08	4.11635e-07	929	-0.31806	0.030709	8.2787e-24	1.05774e-22
CYP3A4	SL000398	938	-0.216694	0.0394922	5.32156e-08	4.76406e-07	929	-0.348499	0.0308156	8.51462e-28	3.29566e-26
TKT	SL003655	938	-0.218878	0.0401692	6.55128e-08	5.82533e-07	929	-0.356007	0.0304456	1.7725e-29	1.29589e-27
PPBP	SL003191	938	-0.208898	0.0383842	6.79172e-08	5.99153e-07	929	-0.346345	0.0310273	3.64128e-27	1.14093e-25
PPBP	SL004708	938	-0.208944	0.0383998	6.82926e-08	5.99153e-07	929	-0.340822	0.031087	2.56219e-26	6.02115e-25
PDGFB	SL000537	938	-0.211127	0.038955	7.67438e-08	6.6884e-07	929	-0.31635	0.0311151	4.81213e-23	5.14859e-22
PKM2	SL002650	938	-0.214723	0.0398614	9.17248e-08	7.94144e-07	929	-0.360382	0.0311152	5.48189e-29	3.0403e-27
FCER2	SL002706	938	0.173651	0.0322619	9.38212e-08	8.06985e-07	929	0.232892	0.0311648	1.87983e-13	7.5653e-13
EPS15L1	SL012188	938	-0.181805	0.0338833	1.02767e-07	8.72516e-07	929	-0.280724	0.0314066	2.25155e-18	1.35299e-17
PPP3CA PPP3R1	SL003657	938	-0.206472	0.0384892	1.03429e-07	8.72516e-07	929	-0.355142	0.0313963	8.31352e-28	3.29566e-26
CCL5	SL000563	938	-0.205239	0.0382433	1.02185e-07	8.72516e-07	929	-0.327637	0.0313384	3.32251e-24	4.55461e-23
MBD4	SL009629	938	-0.178318	0.0333448	1.13122e-07	9.48204e-07	929	-0.169511	0.0332191	4.09401e-07	1.03213e-06
PA2G4	SL008331	938	-0.210093	0.0392981	1.14073e-07	9.50128e-07	929	-0.338807	0.0304189	4.63908e-27	1.38751e-25
SRC	SL010516	938	-0.216744	0.0405978	1.18632e-07	9.81884e-07	929	-0.336838	0.0315051	3.52796e-25	6.35999e-24
PLAUR	SL002506	938	0.179093	0.0336323	1.27677e-07	1.05015e-06	929	0.305541	0.0332752	2.90935e-19	1.86766e-18
PPIA	SL004823	938	-0.216913	0.0407829	1.32039e-07	1.07928e-06	929	-0.341525	0.0310536	1.83183e-26	4.38306e-25
UBE2L3	SL008157	938	-0.203379	0.0383478	1.43153e-07	1.15638e-06	929	-0.322984	0.0308127	2.56863e-24	3.67425e-23
VAV1	SL014488	938	-0.210597	0.0397095	1.43229e-07	1.15638e-06	929	-0.329748	0.0307138	2.30239e-25	4.3285e-24
STAT3	SL007221	938	-0.212139	0.0400484	1.48173e-07	1.189e-06	929	-0.348054	0.0310568	2.34785e-27	7.72444e-26
DUSP3	SL008122	938	-0.206324	0.0390743	1.61935e-07	1.29156e-06	929	-0.325756	0.0308277	1.15345e-24	1.78582e-23
DLL1	SL006970	938	0.178418	0.0338766	1.7402e-07	1.37958e-06	929	0.260121	0.0321297	1.86694e-15	8.86966e-15
TPI1	SL004812	938	-0.209698	0.0398273	1.75409e-07	1.38227e-06	929	-0.363115	0.0303241	9.80493e-31	1.07527e-28
GP6	SL008759	938	-0.196051	0.0373174	1.86451e-07	1.46054e-06	929	-0.31293	0.0306345	3.09848e-23	3.4556e-22
ADAMTS1	SL008421	938	-0.171183	0.0326457	1.96466e-07	1.52988e-06	929	-0.213211	0.0320672	5.15619e-11	1.77632e-10
IL22RA2	SL005183	938	0.173961	0.0332408	2.07418e-07	1.60566e-06	929	0.262347	0.0322852	1.48407e-15	7.15398e-15
CFHR5	SL006830	938	-0.170326	0.0325743	2.12374e-07	1.62491e-06	929	-0.209478	0.0337845	8.62144e-10	2.6759e-09
PPID	SL007373	938	-0.22589	0.0431941	2.1148e-07	1.62491e-06	929	-0.35345	0.0326103	8.59457e-26	1.81027e-24
BCL2L1	SL003674	938	-0.183529	0.0352441	2.37688e-07	1.80808e-06	929	-0.335382	0.0306647	3.31286e-26	7.64865e-25
CAMK2A	SL010491	938	-0.190777	0.0366756	2.44775e-07	1.85129e-06	929	-0.295856	0.0315573	5.58468e-20	3.83209e-19
CPNE1	SL011808	938	-0.190874	0.0367169	2.48891e-07	1.87166e-06	929	-0.317453	0.0311471	3.8258e-23	4.19563e-22
SKP1	SL008808	938	-0.194149	0.0373829	2.55513e-07	1.91054e-06	929	-0.305386	0.0306062	2.70519e-22	2.50706e-21
LMNB1	SL006132	938	-0.172681	0.0334148	2.92091e-07	2.1717e-06	929	-0.266774	0.0315697	1.18158e-16	6.07405e-16
CAPN1 CAPNS1	SL000337	938	-0.208455	0.0403539	2.9534e-07	2.18352e-06	929	-0.364268	0.0310177	1.056e-29	8.50736e-28
LRIG3	SL010464	938	0.178169	0.0345182	3.01679e-07	2.19444e-06	929	0.275398	0.0326144	1.24155e-16	6.35751e-16
BCL2A1	SL003703	938	-0.187001	0.0362299	3.0182e-07	2.19444e-06	929	-0.269835	0.0333695	2.01024e-15	9.48201e-15
GNS	SL008504	938	0.164579	0.0318784	2.99923e-07	2.19444e-06	929	0.153394	0.0317512	1.59914e-06	3.81245e-06
PAK6	SL010509	938	-0.2159	0.0418574	3.07352e-07	2.21025e-06	929	-0.330229	0.0316418	3.94437e-24	5.29673e-23
CDC37	SL011232	938	-0.192787	0.0373722	3.06444e-07	2.21025e-06	929	-0.296962	0.0306769	3.88509e-21	3.09866e-20
NRCAM	SL005210	938	0.166515	0.0323661	3.29185e-07	2.35439e-06	929	0.278566	0.0315679	5.77315e-18	3.37665e-17
SNX4	SL005372	938	-0.203191	0.0396378	3.62305e-07	2.57726e-06	929	-0.316161	0.0306215	1.11982e-23	1.40351e-22
EEF1B2	SL005685	938	-0.18849	0.0369114	4.00835e-07	2.83602e-06	929	-0.263967	0.0306813	3.47596e-17	1.87474e-16
NOTCH1	SL005703	938	0.180454	0.0354084	4.22375e-07	2.97244e-06	929	0.291466	0.0313427	1.07232e-19	7.09132e-19
KREMEN2	SL010393	938	-0.188011	0.0369267	4.33097e-07	3.03168e-06	929	-0.297467	0.0310064	8.33356e-21	6.23123e-20
PRKCA	SL000551	938	-0.203329	0.0399675	4.42327e-07	3.07991e-06	929	-0.332061	0.0314066	1.08984e-24	1.70741e-23
GSK3A GSK3B	SL017188	938	-0.205652	0.0405919	4.92516e-07	3.41132e-06	929	-0.348009	0.0314658	9.99045e-27	2.79732e-25
IL6R	SL001943	938	0.180678	0.03567	4.95199e-07	3.41195e-06	929	0.22819	0.0339509	3.22275e-11	1.134e-10
IMPDH2	SL010928	938	-0.202446	0.0400116	5.09493e-07	3.49215e-06	929	-0.347446	0.0344471	1.00867e-22	1.00561e-21
CFL1	SL004920	938	-0.209151	0.041363	5.17902e-07	3.53139e-06	929	-0.336333	0.0317072	7.85754e-25	1.27661e-23
NACA	SL011631	938	-0.194836	0.0386077	5.44783e-07	3.69554e-06	929	-0.301043	0.0312585	6.01792e-21	4.65858e-20
SMAD2	SL004101	938	-0.201295	0.0399534	5.6822e-07	3.81519e-06	929	-0.320268	0.0311545	1.69742e-23	2.03074e-22
LY86	SL007059	938	-0.182104	0.0361391	5.66195e-07	3.81519e-06	929	-0.248234	0.0329737	1.26385e-13	5.13343e-13
PDGFRA	SL001728	938	0.161903	0.0321825	5.90228e-07	3.94284e-06	929	0.196947	0.0319975	1.13527e-09	3.50707e-09
SNCA	SL005266	938	-0.195143	0.0389743	6.65811e-07	4.40305e-06	929	-0.291554	0.0310989	5.59089e-20	3.83209e-19
WFIKKN1	SL012783	938	0.172557	0.0345105	6.89176e-07	4.53478e-06	929	0.195013	0.0326956	3.54151e-09	1.05683e-08
AGRP	SL006924	938	0.189228	0.0379187	7.23951e-07	4.7399e-06	929	0.253108	0.0332357	6.72346e-14	2.80891e-13
SERPIND1	SL004466	938	-0.175956	0.0353572	7.76229e-07	5.02579e-06	929	-0.100778	0.0340602	0.00317033	0.00507561
EIF4G2	SL011211	938	-0.198434	0.0398799	7.79074e-07	5.02579e-06	929	-0.319744	0.0310892	1.62436e-23	1.97326e-22
SBDS	SL011529	938	-0.198414	0.0399263	8.0403e-07	5.16148e-06	929	-0.330675	0.0309556	3.85586e-25	6.85718e-24
CCL4L1	SL004356	938	0.158027	0.0318078	8.09365e-07	5.1705e-06	929	0.145219	0.0315848	4.89086e-06	1.10024e-05
MAPK8	SL010502	938	-0.182529	0.0367957	8.40682e-07	5.34463e-06	929	-0.307159	0.0309517	4.41131e-22	4.00364e-21
EIF4H	SL004924	938	-0.190295	0.038427	8.77277e-07	5.55047e-06	929	-0.323569	0.031234	8.10358e-24	1.04552e-22
AIP	SL011629	938	-0.19414	0.0392439	8.99818e-07	5.66584e-06	929	-0.336958	0.0312336	1.39539e-25	2.77871e-24
SMAD3	SL004097	938	-0.204321	0.0413614	9.32451e-07	5.84336e-06	929	-0.346961	0.0314495	1.30887e-26	3.44493e-25
BCAM	SL001902	938	0.16277	0.033003	9.70016e-07	6.04996e-06	929	0.253838	0.0316602	3.39239e-15	1.59442e-14
NRXN3	SL008728	938	0.164136	0.0333387	1.01303e-06	6.28842e-06	929	0.252364	0.0317034	5.23799e-15	2.4444e-14
NME2	SL004921	938	-0.200823	0.0407996	1.01849e-06	6.29262e-06	929	-0.314359	0.0306476	2.09605e-23	2.44107e-22
SUMO3	SL018938	938	-0.18918	0.038478	1.04731e-06	6.44044e-06	929	-0.302406	0.0305537	5.59134e-22	5.00558e-21
PDPK1	SL006998	938	-0.186814	0.0380907	1.11238e-06	6.80882e-06	929	-0.300762	0.030458	6.86826e-22	6.02575e-21
DNAJB1	SL000449	938	-0.196239	0.0400245	1.12049e-06	6.82666e-06	929	-0.328716	0.0321694	3.00421e-23	3.3791e-22
CXCL3 CXCL2	SL017610	938	-0.175034	0.0357189	1.13531e-06	6.85354e-06	929	-0.316712	0.031455	1.18481e-22	1.17233e-21
EPHA1	SL004137	938	0.166209	0.0339164	1.13398e-06	6.85354e-06	929	0.248327	0.0320974	2.77162e-14	1.18809e-13
CD33	SL005215	938	0.163773	0.0334564	1.16499e-06	7.00058e-06	929	0.254418	0.032048	6.15962e-15	2.85425e-14
HAT1	SL004725	938	-0.162991	0.0333208	1.1856e-06	7.09206e-06	929	-0.270051	0.0309063	1.17248e-17	6.6508e-17
MAPK1	SL006918	938	-0.19341	0.0395474	1.19135e-06	7.09422e-06	929	-0.311925	0.0306698	4.66783e-23	5.03514e-22
CCDC80	SL010390	938	0.173081	0.0354995	1.28315e-06	7.60644e-06	929	0.172688	0.0373618	4.36333e-06	9.8832e-06
PDXP	SL011709	938	-0.191079	0.0391995	1.28977e-06	7.61137e-06	929	-0.298338	0.0309822	6.09424e-21	4.69007e-20
HSPB1	SL000448	938	-0.177104	0.0365355	1.47359e-06	8.65734e-06	929	-0.311594	0.0307484	6.54104e-23	6.77796e-22
SPHK1	SL006088	938	-0.191672	0.0398232	1.74376e-06	1.0199e-05	929	-0.326425	0.0312021	3.11533e-24	4.31555e-23
NSFL1C	SL006268	938	-0.179162	0.0372862	1.81327e-06	1.05587e-05	929	-0.279013	0.0313127	2.83616e-18	1.68886e-17
RAN	SL005034	938	-0.208479	0.0435109	1.9377e-06	1.12335e-05	929	-0.327882	0.0333759	1.0825e-21	9.25046e-21
LRP8	SL004610	938	0.152919	0.0319738	2.022e-06	1.16708e-05	929	0.181136	0.031608	1.37007e-08	3.91959e-08
IL27RA	SL005223	938	0.156633	0.0328206	2.12489e-06	1.22112e-05	929	0.206512	0.0316268	1.10857e-10	3.65635e-10
SIGLEC1	SL001753	938	0.15508	0.0325888	2.27043e-06	1.29908e-05	929	0.182239	0.0316955	1.22983e-08	3.53375e-08
CMA1	SL005250	938	-0.168807	0.0354929	2.29946e-06	1.30999e-05	929	-0.294085	0.031405	6.13718e-20	4.16316e-19
EIF5A	SL005687	938	-0.192324	0.0405193	2.40834e-06	1.36611e-05	929	-0.310373	0.0307054	8.27034e-23	8.43703e-22
ANGPT4	SL004643	938	-0.164238	0.0346391	2.46816e-06	1.39403e-05	929	-0.23768	0.0328614	1.02246e-12	3.98092e-12
TACSTD2	SL001890	938	-0.150214	0.0316989	2.4996e-06	1.40576e-05	929	-0.169473	0.0316243	1.06757e-07	2.85554e-07
SPARC	SL000532	938	-0.182513	0.0386768	2.74967e-06	1.53414e-05	929	-0.336013	0.0317327	9.37473e-25	1.4864e-23
PRDX6	SL005694	938	-0.190649	0.0404019	2.7512e-06	1.53414e-05	929	-0.31977	0.0307831	6.21939e-24	8.18472e-23
JAM3	SL005194	938	-0.185686	0.0394355	2.8889e-06	1.60413e-05	929	-0.273406	0.0315614	2.15674e-17	1.18261e-16
PPIF	SL005793	938	-0.184006	0.0390921	2.91161e-06	1.60995e-05	929	-0.327782	0.0308918	7.62327e-25	1.2699e-23
CRLF2	SL005226	938	-0.158847	0.0337824	2.9806e-06	1.6412e-05	929	-0.281847	0.0310468	7.00902e-19	4.39232e-18
CAMK2D	SL010493	938	-0.181368	0.0385994	3.02893e-06	1.66086e-05	929	-0.294947	0.0313336	4.02417e-20	2.78727e-19
HNRNPAB	SL009791	938	-0.177362	0.0377638	3.05934e-06	1.67058e-05	929	-0.309561	0.0312457	5.12025e-22	4.61524e-21
EFNA2	SL004843	938	0.165489	0.0352927	3.17212e-06	1.71087e-05	929	0.303718	0.0321023	2.65938e-20	1.87152e-19
RAC3	SL007310	938	-0.188717	0.0402404	3.1615e-06	1.71087e-05	929	-0.334274	0.0311194	2.18371e-25	4.16487e-24
PDGFA	SL000535	938	-0.180262	0.0384539	3.19182e-06	1.71446e-05	929	-0.316452	0.0314695	1.33258e-22	1.29902e-21
BID	SL003704	938	-0.172337	0.036827	3.31738e-06	1.77466e-05	929	-0.266297	0.0307707	2.30913e-17	1.26092e-16
CRTAM	SL014208	938	-0.154184	0.0329737	3.37588e-06	1.79865e-05	929	-0.222231	0.0312239	2.27033e-12	8.61026e-12
AK1	SL004296	938	-0.179963	0.0385076	3.41675e-06	1.81308e-05	929	-0.318828	0.0319042	2.3529e-22	2.19604e-21
IL3RA	SL005187	938	-0.173998	0.0373533	3.67361e-06	1.94156e-05	929	-0.307932	0.0306009	1.25007e-22	1.22768e-21
PF4	SL003041	938	-0.178114	0.0384031	4.04144e-06	2.12741e-05	929	-0.318863	0.0310957	2.15461e-23	2.48725e-22
IL2RG	SL003307	938	-0.187284	0.0404246	4.1393e-06	2.17024e-05	929	-0.310082	0.0309841	2.06355e-22	1.93973e-21
CD274	SL004852	938	0.15348	0.0331781	4.2782e-06	2.23417e-05	929	0.239952	0.0313633	5.20308e-14	2.19463e-13
TNFRSF1A	SL001992	938	0.172469	0.0373897	4.55225e-06	2.36789e-05	929	0.273437	0.0353334	2.72867e-14	1.17885e-13
CCL19	SL003189	938	0.149156	0.0324648	4.9613e-06	2.568e-05	929	0.20626	0.031428	8.96474e-11	3.00193e-10
GRB2	SL003792	938	-0.185967	0.0404823	4.97599e-06	2.568e-05	929	-0.311584	0.0308396	8.63472e-23	8.67427e-22
BAD	SL003700	938	-0.178098	0.0387767	4.99618e-06	2.56835e-05	929	-0.304237	0.0307446	5.68833e-22	5.0469e-21
LYN	SL006917	938	-0.179968	0.0391956	5.0284e-06	2.57485e-05	929	-0.327192	0.0306872	4.6693e-25	8.08526e-24
TIMP3	SL003043	938	-0.156581	0.0341649	5.2312e-06	2.66832e-05	929	-0.266496	0.0321081	3.85714e-16	1.90827e-15
CCL7	SL000516	938	0.150671	0.0329245	5.401e-06	2.74429e-05	929	0.097813	0.0332964	0.00339278	0.005412
LYN	SL010500	938	-0.181164	0.0396842	5.68828e-06	2.87915e-05	929	-0.322379	0.0307834	2.81321e-24	3.98085e-23
CD200	SL014268	938	0.152314	0.0334261	5.91505e-06	2.98245e-05	929	0.244403	0.032323	9.96149e-14	4.0839e-13
LGALS7	SL005166	938	-0.159535	0.0350239	5.96244e-06	2.99487e-05	929	-0.286905	0.0322398	3.11804e-18	1.83185e-17
FLRT2	SL008360	938	0.151676	0.0333669	6.22671e-06	3.11572e-05	929	0.250384	0.0329965	8.19764e-14	3.41395e-13
EIF4A3	SL011616	938	-0.156458	0.0344913	6.50782e-06	3.24405e-05	929	-0.190332	0.0321233	4.46437e-09	1.31729e-08
APOE	SL004669	938	0.158119	0.0348718	6.56424e-06	3.25983e-05	929	0.107455	0.0346167	0.00196888	0.00325917
PES1	SL011772	938	-0.147688	0.0325845	6.6208e-06	3.27555e-05	929	-0.147368	0.0319509	4.56756e-06	1.03103e-05
LRRK2	SL017128	938	-0.151413	0.0334278	6.7099e-06	3.29486e-05	929	-0.196303	0.0328671	3.37618e-09	1.00978e-08
GAPDH	SL003785	938	-0.173917	0.0384421	6.88092e-06	3.36628e-05	929	-0.338928	0.0307623	1.51109e-26	3.69242e-25
TEC	SL010518	938	-0.173861	0.0384424	6.92766e-06	3.37659e-05	929	-0.327194	0.030898	9.31873e-25	1.4864e-23
KPNB1	SL010927	938	-0.185608	0.0411189	7.2122e-06	3.50231e-05	929	-0.311114	0.0313268	4.12554e-22	3.77029e-21
CDH5	SL002081	938	0.147283	0.032638	7.25604e-06	3.51065e-05	929	0.225283	0.0309465	7.37028e-13	2.88669e-12
RBP4	SL000566	938	-0.156445	0.0347056	7.42017e-06	3.5769e-05	929	-0.0733337	0.0334042	0.0283975	0.039338
ITGA1 ITGB1	SL003179	938	0.14964	0.033206	7.46612e-06	3.58592e-05	929	-0.0814538	0.0331601	0.0142252	0.0205945
BPI	SL004511	938	-0.155985	0.034638	7.57468e-06	3.62483e-05	929	-0.12026	0.0330511	0.000289947	0.000539704
CASP3	SL003711	938	-0.17889	0.0397911	7.84266e-06	3.72597e-05	929	-0.321363	0.0307182	3.1152e-24	4.31555e-23
BST1	SL008644	938	0.147982	0.032915	7.83693e-06	3.72597e-05	929	0.213254	0.0322486	6.50813e-11	2.20172e-10
BMP6	SL003993	938	0.150101	0.0333952	7.87946e-06	3.72999e-05	929	0.248418	0.0324517	5.04255e-14	2.14064e-13
TNFRSF4	SL011448	938	0.150361	0.033469	7.95802e-06	3.75368e-05	929	0.20799	0.0317644	9.86849e-11	3.28783e-10
PTPN6	SL004940	938	-0.178922	0.0399595	8.52302e-06	4.00582e-05	929	-0.31755	0.0313882	7.63236e-23	7.84702e-22
HIST2H2BE	SL014983	938	0.151964	0.0339862	8.77054e-06	4.09292e-05	929	0.132579	0.0336759	8.90043e-05	0.000177671
PRSS22	SL012822	938	0.151578	0.0338993	8.76738e-06	4.09292e-05	929	0.256848	0.0326218	1.00409e-14	4.55648e-14
ARPP19	SL011708	938	-0.170212	0.038083	8.84498e-06	4.11307e-05	929	-0.30165	0.0307401	1.19469e-21	1.00141e-20
TLR2	SL004492	938	0.149223	0.0334035	8.93502e-06	4.14031e-05	929	0.25048	0.0315627	6.28629e-15	2.90272e-14
KIF23	SL006189	938	-0.161836	0.0363048	9.33413e-06	4.31007e-05	929	-0.264333	0.0308211	4.32287e-17	2.31256e-16
MAPKAPK2	SL010503	938	-0.176932	0.0398233	9.98407e-06	4.59407e-05	929	-0.321105	0.0320766	2.01204e-22	1.91873e-21
ACVRL1	SL004851	938	-0.143513	0.0323487	1.02836e-05	4.71539e-05	929	-0.106745	0.0316584	0.000779122	0.00137627
LGALS4	SL005165	938	-0.145694	0.0328484	1.03341e-05	4.72211e-05	929	-0.17756	0.0326967	7.25732e-08	1.98146e-07
JAM2	SL005193	938	0.154104	0.0347581	1.04161e-05	4.74309e-05	929	0.102387	0.0350149	0.00354253	0.00561008
SECTM1	SL005430	938	0.152627	0.034471	1.0699e-05	4.85514e-05	929	0.199757	0.0333572	3.07571e-09	9.23803e-09
CFP	SL003192	938	0.158319	0.0358915	1.15368e-05	5.21735e-05	929	0.17838	0.0356185	6.63396e-07	1.63183e-06
MAPK14	SL006920	938	-0.17283	0.0392273	1.18113e-05	5.32318e-05	929	-0.346852	0.0314076	1.17237e-26	3.14865e-25
H2AFZ	SL002093	938	0.15707	0.0356784	1.19973e-05	5.38857e-05	929	0.128478	0.0341703	0.000181101	0.00034292
PAPPA	SL002755	938	0.164035	0.0372712	1.20663e-05	5.40108e-05	929	0.131091	0.0368207	0.000390196	0.000710233
TEK	SL003200	938	0.142122	0.0324036	1.29169e-05	5.72347e-05	929	0.171573	0.0317621	8.47812e-08	2.29572e-07
ARID3A	SL011549	938	-0.154631	0.0352531	1.28977e-05	5.72347e-05	929	-0.269021	0.0309605	1.74028e-17	9.58248e-17
MAP2K3	SL007242	938	-0.166513	0.0379589	1.28773e-05	5.72347e-05	929	-0.287636	0.0313955	3.46285e-19	2.21219e-18
PPIE	SL013928	938	-0.170096	0.0387974	1.30211e-05	5.75026e-05	929	-0.292435	0.0307439	1.70538e-20	1.24682e-19
LGALS3BP	SL006522	938	0.143156	0.0326688	1.31485e-05	5.78709e-05	929	0.2224	0.031022	1.58988e-12	6.13571e-12
CD93	SL007696	938	0.146979	0.0335823	1.34696e-05	5.88903e-05	929	0.244188	0.0317298	3.74014e-14	1.59806e-13
IFNL1	SL004348	938	-0.159164	0.0363643	1.34545e-05	5.88903e-05	929	-0.298844	0.031468	1.94695e-20	1.41558e-19
ADRBK1	SL002792	938	-0.176451	0.0403942	1.39893e-05	6.09601e-05	929	-0.337168	0.0312572	1.41469e-25	2.77871e-24
EPB41	SL010830	938	-0.174543	0.0401198	1.51418e-05	6.57643e-05	929	-0.309678	0.0364062	7.5778e-17	3.98896e-16
DPP7	SL008916	938	-0.142723	0.0328544	1.55824e-05	6.74555e-05	929	-0.165172	0.0319236	2.83469e-07	7.28605e-07
DNAJC19	SL006197	938	-0.147029	0.0339812	1.6832e-05	7.26259e-05	929	-0.165236	0.0332101	7.81651e-07	1.90139e-06
FLRT3	SL008372	938	0.151533	0.0350933	1.7501e-05	7.52659e-05	929	0.249625	0.0330054	9.82664e-14	4.04121e-13
CD109	SL008773	938	0.140816	0.0326204	1.75942e-05	7.54202e-05	929	0.218424	0.0322768	2.38363e-11	8.52407e-11
CLEC1B	SL013488	938	-0.157777	0.0365954	1.80223e-05	7.70045e-05	929	-0.286104	0.0310191	2.04964e-19	1.34867e-18
TYRO3	SL004136	938	0.140145	0.032539	1.83765e-05	7.82638e-05	929	0.256007	0.0321679	5.30599e-15	2.46738e-14
LRP1	SL004733	938	0.142803	0.0333665	2.07181e-05	8.79518e-05	929	0.198546	0.0337515	5.72001e-09	1.67279e-08
DDX19B	SL004750	938	-0.161765	0.0378332	2.10937e-05	8.92583e-05	929	-0.330779	0.0313193	1.21477e-24	1.83751e-23
LSAMP	SL005196	938	0.153614	0.0359397	2.12363e-05	8.95575e-05	929	0.26973	0.0344153	1.31337e-14	5.91915e-14
PRDX1	SL004919	938	-0.161134	0.0377051	2.13005e-05	8.95575e-05	929	-0.312783	0.0308332	5.9311e-23	6.1947e-22
IL1R1	SL001997	938	0.140014	0.0329778	2.40643e-05	0.000100855	929	0.202745	0.0321999	4.78476e-10	1.51364e-09
TOP1	SL004305	938	-0.143068	0.0337364	2.45914e-05	0.00010262	929	-0.117441	0.032523	0.000322124	0.000596224
CAMK2B	SL010492	938	-0.157217	0.0370769	2.46413e-05	0.00010262	929	-0.304491	0.0310009	1.10131e-21	9.35044e-21
NOV	SL005236	938	-0.138909	0.032808	2.53276e-05	0.000105145	929	-0.168533	0.0332514	4.88201e-07	1.2145e-06
CCL25	SL003197	938	0.142874	0.0337783	2.57998e-05	0.000106769	929	0.160349	0.0325187	9.76535e-07	2.3667e-06
WIF1	SL004652	938	0.141561	0.0335059	2.63449e-05	0.000108683	929	0.214694	0.0323025	5.24144e-11	1.80098e-10
EPHA5	SL004844	938	0.143799	0.0340771	2.69411e-05	0.000110795	929	0.229812	0.0326612	3.94955e-12	1.48503e-11
DKKL1	SL010381	938	-0.139485	0.0330723	2.72045e-05	0.00011153	929	-0.156005	0.0345759	7.28743e-06	1.60372e-05
DCTN2	SL009207	938	0.168409	0.0399898	2.79548e-05	0.00011425	929	0.237672	0.035855	5.87487e-11	2.00293e-10
LDHB	SL000493	938	-0.153589	0.0365257	2.87364e-05	0.000117081	929	-0.300324	0.0307483	1.79673e-21	1.48711e-20
ICAM2	SL003177	938	0.154591	0.0368418	2.98611e-05	0.000121288	929	0.114834	0.0355106	0.00126667	0.00218186
CA13	SL004869	938	-0.164136	0.0391761	3.06978e-05	0.000124302	929	-0.31693	0.030833	1.71469e-23	2.03291e-22
CNTN2	SL008623	938	0.138562	0.0331252	3.16023e-05	0.000127573	929	0.191233	0.0326667	6.74901e-09	1.96933e-08
CHRDL1	SL009400	938	0.165003	0.0394907	3.22486e-05	0.00012957	929	0.222812	0.0418328	1.27157e-07	3.38007e-07
S100A9	SL004477	938	-0.143212	0.0342781	3.2294e-05	0.00012957	929	-0.0938997	0.032132	0.00356263	0.00563512
NRP1	SL006397	938	0.140808	0.0337089	3.24025e-05	0.00012961	929	0.117583	0.033242	0.000425403	0.000770056
STAT6	SL007229	938	-0.150448	0.0360538	3.30066e-05	0.000131626	929	-0.331734	0.0311797	5.79764e-25	9.78166e-24
RSPO3	SL018509	938	0.139669	0.0335568	3.45647e-05	0.000137009	929	0.154885	0.0350371	1.10621e-05	2.41056e-05
ALCAM	SL003166	938	0.155346	0.03732	3.45087e-05	0.000137009	929	0.295665	0.0335135	5.87337e-18	3.42007e-17
LYPD3	SL008402	938	0.135414	0.0326055	3.59357e-05	0.000142016	929	0.174016	0.0321447	7.95768e-08	2.15924e-07
SPHK2	SL014029	938	-0.133107	0.0320611	3.61586e-05	0.000142469	929	-0.151188	0.0317509	2.24136e-06	5.25781e-06
CADM3	SL004804	938	0.143739	0.034643	3.65487e-05	0.000143576	929	0.177808	0.033859	1.89009e-07	4.9549e-07
C9	SL000325	938	0.136755	0.0329791	3.69348e-05	0.000144621	929	0.100774	0.0330088	0.0023337	0.00381984
CXCL5	SL003169	938	-0.133824	0.0323817	3.92128e-05	0.000152675	929	-0.182062	0.0324573	2.71504e-08	7.61832e-08
TIE1	SL003199	938	0.134058	0.0324866	4.02563e-05	0.000156275	929	0.225561	0.0311156	9.12697e-13	3.56412e-12
TFF3	SL006119	938	-0.1497	0.0363313	4.13224e-05	0.000159942	929	0.135244	0.0361789	0.000197221	0.000371837
EGF	SL000084	938	-0.147148	0.0357835	4.28005e-05	0.000165177	929	-0.263722	0.0334754	9.70098e-15	4.41747e-14
CST3	SL001777	938	0.146878	0.035794	4.44203e-05	0.000170927	929	0.186333	0.0364698	3.96133e-07	1.0006e-06
DYNLRB1	SL011530	938	-0.156346	0.0381503	4.54223e-05	0.000174273	929	-0.30341	0.0314458	5.13888e-21	4.04956e-20
BMX	SL006374	938	-0.133923	0.0327068	4.61013e-05	0.000176364	929	-0.0965467	0.0325314	0.00308003	0.00493704
NBL1	SL005156	938	0.13946	0.0342254	5.01482e-05	0.00019129	929	0.197458	0.0359445	5.15134e-08	1.42419e-07
CNTFR	SL005153	938	0.148748	0.0365285	5.07134e-05	0.000192887	929	0.258776	0.0333842	2.48489e-14	1.08282e-13
PRKCI	SL007228	938	-0.151046	0.0371161	5.1258e-05	0.000194201	929	-0.301874	0.030775	1.23621e-21	1.02965e-20
PDE2A	SL005730	938	-0.137624	0.0338241	5.14194e-05	0.000194201	929	-0.293199	0.0322431	6.16417e-19	3.88136e-18
AIF1	SL004768	938	-0.138697	0.0341317	5.2565e-05	0.000197645	929	-0.272162	0.0323206	1.49378e-16	7.5608e-16
GDI2	SL003648	938	-0.161926	0.039971	5.54019e-05	0.000207718	929	-0.317847	0.0308168	1.23702e-23	1.52142e-22
ICOS	SL005170	938	-0.135959	0.0335769	5.5842e-05	0.000208773	929	-0.152741	0.0325698	3.16721e-06	7.26141e-06
NMT1	SL006476	938	-0.150114	0.0371035	5.66355e-05	0.00021114	929	-0.275474	0.0309375	2.98902e-18	1.76435e-17
DLL4	SL010457	938	0.134094	0.0335707	7.01832e-05	0.000260172	929	0.129873	0.0329855	8.8866e-05	0.000177671
ANGPT2	SL001996	938	0.13704	0.0343229	7.06829e-05	0.000261289	929	0.144031	0.0339508	2.44441e-05	5.17178e-05
APOE	SL004668	938	0.133551	0.0335003	7.24984e-05	0.000267249	929	0.0956938	0.0334891	0.00437036	0.00681445
UFC1	SL010529	938	-0.154437	0.0388591	7.62712e-05	0.000280371	929	-0.31258	0.031232	2.05274e-22	1.93973e-21
PCSK7	SL014069	938	0.142573	0.0359775	7.99528e-05	0.000293086	929	0.23873	0.0345468	9.22891e-12	3.38308e-11
PDE3A	SL016553	938	-0.13001	0.0329638	8.63823e-05	0.000315775	929	-0.224538	0.0321426	5.56197e-12	2.06767e-11
TDGF1	SL005155	938	0.13721	0.0348915	9.05697e-05	0.000329254	929	0.207478	0.0331883	6.30741e-10	1.96696e-09
THBS1	SL002705	938	-0.152184	0.0387179	9.12637e-05	0.000330862	929	-0.297894	0.0318171	6.21963e-20	4.19745e-19
CCL11	SL000406	938	0.129983	0.0331113	9.31298e-05	0.0003367	929	0.16027	0.0321825	7.63944e-07	1.86176e-06
MAPK3	SL000409	938	-0.160197	0.0408259	9.37912e-05	0.000338162	929	-0.326541	0.0309119	1.19112e-24	1.82269e-23
PDE5A	SL011405	938	-0.156813	0.0400225	9.60324e-05	0.000345297	929	-0.318158	0.0311521	3.15233e-23	3.48611e-22
UCHL1	SL002803	938	-0.149118	0.0380672	9.6384e-05	0.000345617	929	-0.320906	0.0315133	4.1509e-23	4.51453e-22
SLAMF7	SL016928	938	0.13636	0.0348642	9.87863e-05	0.000353268	929	0.231513	0.0334393	8.45769e-12	3.12649e-11
METAP1	SL010374	938	-0.164128	0.0420227	0.000101014	0.000360255	929	-0.353525	0.0327266	1.21906e-25	2.46812e-24
RPS7	SL011528	938	-0.134249	0.0344321	0.000103815	0.000369246	929	-0.166938	0.0319997	2.26647e-07	5.85988e-07
IL6ST	SL003872	938	0.133608	0.0345605	0.000118662	0.000419784	929	0.243917	0.0313887	2.1535e-14	9.41532e-14
ULBP3	SL005229	938	-0.132846	0.0343941	0.000120328	0.000422643	929	-0.245126	0.0313527	1.51439e-14	6.77871e-14
PRKCQ	SL007358	938	-0.145672	0.037717	0.000120434	0.000422643	929	-0.299373	0.0315831	2.27442e-20	1.61791e-19
MFGE8	SL006523	938	0.138243	0.0357876	0.00012013	0.000422643	929	0.275603	0.0307278	1.7433e-18	1.06706e-17
SFTPD	SL004484	938	-0.145728	0.0378297	0.000125398	0.000438893	929	-0.241066	0.0320599	1.34851e-13	5.44367e-13
GPD1	SL007151	938	0.126475	0.0329137	0.000130312	0.000453922	929	0.126957	0.0322235	8.79247e-05	0.000176403
KIR3DS1	SL014289	938	-0.124128	0.0323039	0.000130382	0.000453922	929	-0.171639	0.031683	7.79289e-08	2.11889e-07
TFPI	SL001998	938	0.127956	0.0333241	0.000131821	0.000457721	929	0.111728	0.0316314	0.000433394	0.000782368
CHGA	SL002762	938	0.128577	0.0335158	0.000133654	0.000462865	929	0.100764	0.033379	0.00261043	0.00424115
VEGFA	SL000002	938	0.132632	0.0346747	0.00013981	0.000482913	929	0.2242	0.0325662	1.0971e-11	3.99941e-11
NCR3	SL005205	938	0.123816	0.0324026	0.000141976	0.000487834	929	0.19407	0.0316354	1.28503e-09	3.95115e-09
PROC	SL003974	938	-0.123728	0.0323742	0.00014162	0.000487834	929	-0.153368	0.0312942	1.13425e-06	2.72884e-06
UFM1	SL010528	938	-0.147533	0.0386275	0.000142999	0.000489203	929	-0.30973	0.0310504	2.77576e-22	2.55448e-21
AKT2	SL003722	938	-0.153146	0.0400992	0.000143118	0.000489203	929	-0.339456	0.0305953	7.08018e-27	2.07056e-25
ANGPTL3	SL006803	938	-0.125039	0.0328287	0.000149152	0.000508507	929	-0.128392	0.032891	0.000101974	0.000200595
APP	SL004469	938	-0.140884	0.0370087	0.000150367	0.000511324	929	-0.275331	0.0326294	1.30141e-16	6.61257e-16
OPCML	SL005491	938	-0.127592	0.0336753	0.000161428	0.000547523	929	-0.118876	0.0340779	0.000509894	0.000915445
ANGPT1	SL001995	938	-0.130201	0.0344599	0.000168322	0.000569439	929	-0.294802	0.0336029	8.78461e-18	5.07042e-17
CGA FSHB	SL000428	938	0.175315	0.0464321	0.000170057	0.000573833	929	0.117372	0.049664	0.0183273	0.0261025
CCL18	SL003323	938	0.123133	0.0327033	0.000177299	0.000596739	929	0.138278	0.0321636	1.904e-05	4.07425e-05
PAFAH1B2	SL004760	938	-0.143743	0.0382678	0.000183633	0.000616483	929	-0.278776	0.0316618	6.7756e-18	3.92806e-17
KLK8	SL003915	938	0.125271	0.0334283	0.000190083	0.000636512	929	0.17369	0.0320518	7.7234e-08	2.10435e-07
IFNG	SL001802	938	0.121846	0.0325789	0.000195693	0.000653634	929	0.223246	0.0318429	4.69151e-12	1.74902e-11
PON1	SL005493	938	-0.125047	0.0334659	0.000198369	0.000659228	929	-0.0991551	0.0327697	0.00255121	0.00416034
SLITRK5	SL014070	938	0.126796	0.0339284	0.000197894	0.000659228	929	0.250723	0.032768	5.17534e-14	2.18995e-13
CD47	SL004838	938	-0.131032	0.0350769	0.000199142	0.00066013	929	-0.29299	0.0309016	2.22559e-20	1.59178e-19
SGTA	SL011533	938	-0.150405	0.040344	0.000205073	0.00067808	929	-0.314004	0.0323891	3.41983e-21	2.76104e-20
PLA2G2A	SL002528	938	0.139785	0.0375352	0.000208261	0.000686897	929	0.269787	0.0347053	2.10925e-14	9.34605e-14
DIABLO	SL003733	938	0.128904	0.034629	0.000209634	0.000687975	929	0.11896	0.0320789	0.000221571	0.000415367
STC1	SL005789	938	0.122015	0.0327742	0.000209243	0.000687975	929	0.182342	0.0326859	3.22026e-08	9.01672e-08
CHKB	SL018256	938	-0.122769	0.0329901	0.000210473	0.00068901	929	-0.147316	0.0333389	1.1155e-05	2.42245e-05
RPS27A	SL000605	938	-0.137437	0.0369482	0.000211847	0.000691787	929	-0.284418	0.0309153	2.50395e-19	1.61529e-18
IL10RB	SL004147	938	0.127123	0.0342006	0.000214141	0.000697547	929	0.209715	0.0321961	1.22711e-10	4.02712e-10
MET	SL000134	938	0.122057	0.0328627	0.000216516	0.000701811	929	0.212483	0.0319853	5.35073e-11	1.83374e-10
FYN	SL006913	938	-0.134322	0.0362752	0.000226218	0.000731457	929	-0.252067	0.0310585	1.60281e-15	7.69818e-15
PRKAA2 PRKAB2 PRKAG1	SL016549	938	-0.136113	0.0368013	0.000229982	0.000741806	929	-0.294797	0.0309499	1.52208e-20	1.13167e-19
FGF12	SL005161	938	-0.122087	0.0330983	0.000239066	0.00076922	929	-0.0674981	0.0317693	0.0338936	0.0461739
FGF4	SL003171	938	-0.120299	0.0326301	0.000240789	0.000772873	929	-0.162267	0.0321039	5.24314e-07	1.29943e-06
EIF5	SL004759	938	-0.143504	0.0390009	0.000247635	0.000792913	929	-0.228891	0.03636	4.82418e-10	1.52179e-09
LUM	SL006230	938	0.123452	0.0335898	0.000251701	0.000803977	929	0.0809742	0.0331401	0.0147441	0.0212754
CD300C	SL014270	938	0.126884	0.0345348	0.000252862	0.00080573	929	0.267122	0.0323345	5.21718e-16	2.55235e-15
LRPAP1	SL005263	938	-0.118322	0.032327	0.00026681	0.000846077	929	-0.237653	0.0315881	1.30763e-13	5.29491e-13
IL1RN	SL001990	938	0.119972	0.0328709	0.00027762	0.00087824	929	0.163977	0.0326013	5.94289e-07	1.46732e-06
TBK1	SL007747	938	-0.117943	0.0323379	0.000280407	0.000883302	929	-0.223209	0.0315464	3.02143e-12	1.13931e-11
LILRB2	SL005191	938	0.129035	0.0353806	0.000280562	0.000883302	929	0.255754	0.0329077	2.13749e-14	9.37645e-14
CDH12	SL004864	938	-0.124496	0.0341677	0.000284237	0.000891099	929	-0.204571	0.031981	2.56736e-10	8.28098e-10
EPO	SL000408	938	0.119914	0.0329117	0.000284393	0.000891099	929	0.144409	0.0313852	4.8127e-06	1.0845e-05
SMPDL3A	SL012754	938	-0.119975	0.0330733	0.000302288	0.000942679	929	-0.152306	0.0323375	2.87546e-06	6.63877e-06
CDON	SL014092	938	0.12554	0.034682	0.000311429	0.000968891	929	0.166507	0.0344599	1.59283e-06	3.80854e-06
EDAR	SL004872	938	-0.129207	0.0357528	0.000318423	0.000988313	929	-0.256932	0.0308371	3.00402e-16	1.50315e-15
GSTP1	SL003643	938	-0.135107	0.0375064	0.000332842	0.00102822	929	-0.228986	0.0330893	8.6383e-12	3.18431e-11
ANXA6	SL003647	938	-0.139096	0.0386601	0.00033832	0.00104269	929	-0.308169	0.0313608	1.05732e-21	9.15416e-21
TNF	SL002517	938	0.118154	0.0332572	0.000401116	0.0012276	929	0.29853	0.0314388	1.96659e-20	1.42199e-19
CD22	SL004330	938	-0.115633	0.0325576	0.000402803	0.00122991	929	-0.167632	0.0321304	2.26208e-07	5.85988e-07
PPP3R1	SL004720	938	-0.118612	0.0334084	0.000404741	0.00123296	929	-0.156207	0.0342235	5.71772e-06	1.28186e-05
MMP17	SL003332	938	0.116506	0.0329001	0.000418818	0.0012729	929	0.144633	0.0318237	6.25941e-06	1.39145e-05
FASLG	SL000633	938	0.116439	0.0329087	0.000423495	0.00128415	929	0.193052	0.0315779	1.45894e-09	4.45466e-09
ENO1	SL003650	938	-0.171662	0.048563	0.000428922	0.00129761	929	-0.415543	0.0395307	1.94087e-24	2.86987e-23
KAT6A	SL004724	938	0.116827	0.0331015	0.000437777	0.00132136	929	0.174673	0.0318564	5.44916e-08	1.50023e-07
CXCL6	SL003172	938	0.126107	0.0357765	0.000445147	0.00134053	929	-0.0920464	0.0336628	0.00637465	0.00972079
C1QBP	SL008177	938	-0.134031	0.0383162	0.000491746	0.00147748	929	-0.163251	0.0344808	2.55478e-06	5.94008e-06
CNTN4	SL010454	938	0.115778	0.0331086	0.000493805	0.00148029	929	0.190851	0.0323791	5.34366e-09	1.5662e-08
COL23A1	SL014048	938	-0.118915	0.0340302	0.000498409	0.0014907	929	-0.229806	0.0321077	1.72431e-12	6.63505e-12
SERPINA1	SL000249	938	-0.120502	0.0345521	0.000511187	0.001522	929	-0.128741	0.0333476	0.000121329	0.000235153
IL11	SL000470	938	-0.11736	0.0336494	0.000510815	0.001522	929	-0.166628	0.0327505	4.42219e-07	1.1085e-06
GNLY	SL000678	938	0.115396	0.0330946	0.000512495	0.00152245	929	0.119351	0.0318212	0.000187794	0.000354572
PDE9A	SL016554	938	0.1141	0.0327478	0.000517544	0.00153398	929	0.208368	0.0321657	1.53918e-10	5.02622e-10
APOE	SL000276	938	0.115652	0.0332269	0.000524276	0.00154954	929	0.070715	0.0330389	0.0325984	0.0446869
PIK3CA PIK3R1	SL010512	938	-0.124125	0.0356656	0.000525149	0.00154954	929	-0.276534	0.0316122	1.08099e-17	6.15835e-17
EFNA3	SL004139	938	0.115273	0.0331802	0.000537031	0.00158106	929	0.215151	0.0324399	5.73907e-11	1.96172e-10
SEZ6L2	SL011630	938	-0.124012	0.035807	0.000558752	0.00164134	929	-0.247149	0.0314338	1.08971e-14	4.92804e-14
ENTPD3	SL014093	938	-0.113436	0.0327921	0.000567206	0.00166246	929	-0.200227	0.0323884	9.64026e-10	2.98508e-09
ENTPD5	SL014028	938	0.115299	0.0333463	0.000570598	0.00166868	929	0.106214	0.0321354	0.000987099	0.00171828
SOD1	SL000581	938	-0.141974	0.0411199	0.000581009	0.00169512	929	-0.290818	0.0323357	1.42089e-18	8.77883e-18
CX3CL1	SL000427	938	0.115207	0.0333783	0.000583439	0.00169512	929	0.243682	0.0328774	2.90528e-13	1.15859e-12
NCR1	SL005207	938	0.115905	0.033581	0.000583501	0.00169512	929	0.213575	0.0322365	6.00703e-11	2.03744e-10
SPON1	SL005115	938	0.119291	0.0345831	0.000588009	0.00170445	929	0.175124	0.0346764	5.35645e-07	1.32502e-06
CD244	SL014188	938	0.114474	0.0332663	0.000606045	0.00175287	929	0.104478	0.0327376	0.00146583	0.00247947
PARK7	SL008933	938	0.113421	0.0329807	0.000610775	0.00176268	929	0.103559	0.0320429	0.00127517	0.00219076
CTSZ	SL008380	938	0.12059	0.0351381	0.000626847	0.0018051	929	0.225924	0.0328241	1.10869e-11	4.03047e-11
SMOC1	SL011888	938	0.135215	0.039527	0.000652558	0.00187504	929	0.15353	0.0389683	8.79334e-05	0.000176403
PGK1	SL003653	938	-0.128546	0.0376808	0.0006751	0.00193558	929	-0.296704	0.0317383	7.03274e-20	4.72198e-19
SHC1	SL014469	938	-0.127898	0.0376439	0.000709829	0.00203073	929	-0.2747	0.0307131	2.14777e-18	1.30252e-17
ISLR2	SL018587	938	0.107177	0.0319492	0.000828161	0.002359	929	0.152052	0.0324013	3.12041e-06	7.17912e-06
MATN2	SL010465	938	0.112237	0.033477	0.000833941	0.00237034	929	0.200823	0.0332307	2.22072e-09	6.73379e-09
LAYN	SL004646	938	0.122368	0.0365096	0.000836897	0.00237361	929	0.231657	0.0351266	7.30214e-11	2.4577e-10
FGA FGB FGG	SL000424	938	0.1184	0.0354235	0.000864947	0.00244789	929	0.113059	0.0350916	0.00132014	0.00226211
HNRNPA2B1	SL004891	938	-0.125508	0.0375884	0.000875504	0.00247245	929	-0.215687	0.0320373	2.99508e-11	1.05671e-10
N6AMT1	SL018921	938	-0.13143	0.0394407	0.000896437	0.00252615	929	-0.310997	0.0314294	5.71419e-22	5.0469e-21
HBEGF	SL000138	938	-0.106688	0.032065	0.000912828	0.00256684	929	-0.164004	0.0316911	2.81854e-07	7.2587e-07
CGA CGB	SL001766	938	0.140007	0.0421604	0.000933777	0.00262015	929	0.173163	0.0460753	0.000182283	0.000344661
MFRP	SL010466	938	-0.111631	0.0337094	0.000964882	0.00270167	929	-0.198231	0.0315268	5.05105e-10	1.58644e-09
FTCD	SL018900	938	0.1123	0.0339429	0.000975319	0.0027251	929	0.0902484	0.0352571	0.0106404	0.0156456
STK17B	SL016566	938	-0.117287	0.0354579	0.000977797	0.00272623	929	-0.175537	0.0329578	1.27247e-07	3.38007e-07
EPOR	SL005159	938	-0.10741	0.03255	0.00100552	0.0027917	929	-0.241762	0.0316254	5.4431e-14	2.28854e-13
COL8A1	SL008072	938	0.105017	0.031868	0.00102154	0.00283022	929	0.0921186	0.0314829	0.00352123	0.00559654
PDE11A	SL016555	938	-0.116435	0.0353835	0.0010386	0.00287142	929	-0.254696	0.0336352	9.19771e-14	3.79441e-13
MPO	SL001796	938	0.113736	0.0345919	0.00104854	0.00289282	929	0.135634	0.0327693	3.81983e-05	7.86682e-05
POSTN	SL005084	938	0.1101	0.0336262	0.00110009	0.00302869	929	0.167828	0.0335453	6.80468e-07	1.6707e-06
BMP10	SL007056	938	0.107374	0.0329904	0.00117765	0.00323545	929	0.195923	0.0325496	2.56289e-09	7.75349e-09
ACVR1B	SL004128	938	-0.108004	0.0332263	0.00119471	0.00327549	929	-0.107547	0.0322104	0.000876162	0.00153533
S100A6	SL004827	938	-0.122095	0.0375853	0.00120345	0.00328759	929	-0.301891	0.0351548	3.95444e-17	2.1241e-16
CD40LG	SL003862	938	-0.10899	0.0335534	0.00120432	0.00328759	929	-0.266437	0.0306279	1.60464e-17	8.91013e-17
RSPO2	SL013989	938	-0.107174	0.033	0.00120662	0.00328759	929	-0.140637	0.0329176	2.14275e-05	4.56473e-05
CNDP1	SL006694	938	-0.109454	0.0337711	0.00123476	0.00335039	929	-0.0797046	0.0339756	0.0191986	0.027255
NOTCH3	SL005209	938	0.114317	0.0353429	0.00126319	0.00341777	929	0.09453	0.0352536	0.00746711	0.0112563
FCRL3	SL014088	938	0.104943	0.0326304	0.00134595	0.00362223	929	0.160646	0.0320281	6.3792e-07	1.5721e-06
CFH	SL000415	938	0.113343	0.0353522	0.00139314	0.00373995	929	0.11752	0.0356144	0.00100613	0.00174909
LYZ	SL000510	938	0.112169	0.0349911	0.00139538	0.00373995	929	0.260537	0.0318983	1.07592e-15	5.20558e-15
TNC	SL003198	938	0.103243	0.0325148	0.00154817	0.00414105	929	0.189344	0.0316202	3.08168e-09	9.23803e-09
FABP1	SL006131	938	0.103681	0.0327592	0.00160341	0.0042801	929	0.238088	0.0315725	1.15296e-13	4.7121e-13
NME1	SL003687	938	-0.112376	0.0355547	0.0016271	0.00433455	929	-0.314048	0.0310804	8.55536e-23	8.66066e-22
LPO	SL007153	938	0.110145	0.034858	0.00163172	0.00433806	929	0.215591	0.0335268	2.0773e-10	6.74994e-10
KRT18	SL000655	938	-0.103514	0.0329292	0.00172421	0.00457472	929	-0.215987	0.0320436	2.84183e-11	1.00805e-10
RGMB	SL010468	938	0.108938	0.0346783	0.0017367	0.00459859	929	0.214255	0.0321059	4.39898e-11	1.52746e-10
HDAC8	SL004723	938	-0.110734	0.0355146	0.00187902	0.0049589	929	-0.301372	0.031413	8.32557e-21	6.23123e-20
DAPK2	SL007752	938	-0.108231	0.0347865	0.00192177	0.0050581	929	-0.228953	0.0313002	5.76769e-13	2.27936e-12
IL18RAP	SL004861	938	-0.104183	0.0335965	0.00198905	0.00522473	929	-0.100586	0.0337016	0.00291747	0.00470514
SEMA3A	SL010379	938	-0.100148	0.0324491	0.00208877	0.00547574	929	-0.132345	0.0323191	4.60835e-05	9.4464e-05
PROC	SL000048	938	-0.103576	0.033603	0.00211667	0.00552041	929	-0.191404	0.0333692	1.3298e-08	3.81267e-08
PTGS2	SL000027	938	-0.1083	0.0351446	0.00212217	0.00552041	929	-0.178045	0.0344171	2.84672e-07	7.3027e-07
IL9	SL000485	938	0.0990638	0.032148	0.00212259	0.00552041	929	0.0872548	0.0316682	0.00598424	0.00913603
UBC	SL017290	938	0.100661	0.032658	0.00211696	0.00552041	929	0.159133	0.0324292	1.09981e-06	2.65568e-06
HSD17B10	SL004795	938	-0.120273	0.0390941	0.00215817	0.00560189	929	-0.294575	0.0315784	8.35765e-20	5.58308e-19
WISP1	SL004689	938	-0.105338	0.0344254	0.0022801	0.00589511	929	-0.185152	0.0332692	3.46736e-08	9.688e-08
TPSB2	SL010617	938	0.100774	0.0330269	0.00234588	0.00605328	929	0.120059	0.032637	0.000248631	0.000463454
MCL1	SL003755	938	0.0968572	0.0317509	0.00235161	0.00605621	929	0.209042	0.0308463	2.23669e-11	8.04229e-11
ESM1	SL010458	938	0.101996	0.0335125	0.00240643	0.00618528	929	0.123941	0.0326575	0.00015756	0.00030138
CRYZL1	SL018887	938	0.101849	0.0335074	0.00243776	0.00625358	929	0.0850141	0.0330459	0.0102553	0.0151131
ATP5O	SL008113	938	-0.110014	0.0362329	0.00246432	0.00630941	929	-0.144749	0.0327445	1.10637e-05	2.41056e-05
COL18A1	SL000403	938	0.110512	0.0365155	0.00254534	0.0065042	929	0.220096	0.0335844	9.519e-11	3.17944e-10
SELE	SL001945	938	0.102793	0.0339789	0.00255563	0.00651785	929	0.161541	0.0334816	1.64939e-06	3.91804e-06
MRC1	SL004579	938	0.10247	0.034037	0.00268085	0.00681081	929	0.225675	0.0333394	2.35555e-11	8.44662e-11
ICAM1	SL002922	938	0.102174	0.0340046	0.00273248	0.0069286	929	0.129807	0.0332387	0.000101248	0.000199465
SIGLEC6	SL005217	938	0.0974662	0.0324635	0.00275358	0.00694196	929	0.205945	0.0314836	1.02886e-10	3.41915e-10
CD83	SL014229	938	0.0990497	0.0329818	0.00274613	0.00694196	929	0.182333	0.032259	2.13554e-08	6.05683e-08
S100A12	SL004783	938	-0.102568	0.0341576	0.00274948	0.00694196	929	-0.136354	0.0323771	2.79674e-05	5.87002e-05
FLT3	SL004636	938	-0.117797	0.039381	0.00285478	0.00718334	929	-0.311221	0.031074	1.92385e-22	1.84802e-21
C1QA C1QB C1QC	SL000309	938	0.105581	0.0354086	0.00294333	0.00739203	929	0.115808	0.0338651	0.000655495	0.00116572
HS6ST1	SL014129	938	0.10406	0.0349065	0.00294986	0.00739432	929	0.266709	0.0306612	1.61222e-17	8.91461e-17
TFF1	SL008591	938	0.10672	0.0358364	0.00297978	0.00745511	929	0.118417	0.0332087	0.00038206	0.000696386
ICOSLG	SL004853	938	-0.108791	0.0366797	0.00309724	0.00771964	929	-0.252067	0.0319894	9.58717e-15	4.3808e-14
IL17RB	SL005174	938	0.0947344	0.0321327	0.00327907	0.00814199	929	0.11136	0.0316129	0.000449101	0.000809611
TP53	SL000074	938	-0.100317	0.0341306	0.00337495	0.00834855	929	-0.166116	0.0332941	7.28995e-07	1.77988e-06
RET	SL010378	938	-0.103386	0.0352162	0.00341251	0.00842564	929	0.0789676	0.0366374	0.0314004	0.0431345
ROR1	SL006114	938	0.102621	0.0349799	0.00343484	0.00845184	929	0.228387	0.0336007	1.95818e-11	7.06016e-11
ALDOA	SL004910	938	-0.114978	0.0392337	0.0034691	0.00851741	929	-0.301041	0.0317495	2.21829e-20	1.59178e-19
ESR1	SL000007	938	-0.0950394	0.0325791	0.00362021	0.00883896	929	-0.154697	0.0323622	2.04951e-06	4.81634e-06
FGF10	SL004333	938	-0.096684	0.0331588	0.00363642	0.00886209	929	-0.0966657	0.0322258	0.00277857	0.0045032
PIK3CG	SL007250	938	-0.0965726	0.0331475	0.0036638	0.00891231	929	-0.2705	0.0317282	6.4937e-17	3.43201e-16
CDH1	SL000055	938	0.104185	0.0357764	0.00367909	0.00893299	929	0.244253	0.0329671	2.96442e-13	1.1786e-12
MASP1	SL011049	938	0.0981091	0.0339403	0.00393744	0.00954267	929	0.172945	0.0334651	2.92511e-07	7.47466e-07
HCE004333	HCE004333	938	-0.101331	0.0350993	0.00398298	0.0096353	929	-0.0800241	0.0347061	0.0213535	0.0301515
WFIKKN2	SL010391	938	0.093933	0.0325487	0.00399641	0.00965005	929	0.160098	0.032644	1.11477e-06	2.68687e-06
MAPKAPK5	SL010504	938	-0.0945415	0.0327963	0.00403725	0.0097308	929	-0.108927	0.0319077	0.000669599	0.00118759
F11	SL002662	938	-0.0957901	0.03324	0.0040489	0.00974104	929	-0.0927406	0.0332609	0.00541222	0.00830126
ACE2	SL004415	938	-0.093493	0.0324839	0.00409542	0.00983498	929	-0.171824	0.0313083	5.30308e-08	1.46307e-07
SERPINE2	SL004457	938	-0.103644	0.0361547	0.00424499	0.0101571	929	-0.226759	0.0347461	1.13341e-10	3.72892e-10
GAS1	SL000658	938	0.101026	0.0353047	0.00431385	0.0103031	929	0.240476	0.0337218	2.06455e-12	7.8981e-12
NUDCD3	SL011768	938	-0.0943412	0.0330377	0.00439535	0.0104788	929	-0.16609	0.0322691	3.25998e-07	8.26616e-07
PDGFRB	SL004155	938	0.0943049	0.033245	0.00466154	0.0110533	929	0.191207	0.0321501	3.91811e-09	1.1587e-08
IGF1	SL000047	938	-0.0969598	0.0342052	0.00469076	0.0111026	929	-0.28278	0.0332985	8.4652e-17	4.42072e-16
CNDP2	SL002695	938	-0.0934074	0.0333017	0.00514233	0.0121278	929	-0.226921	0.0326706	7.28062e-12	2.69896e-11
TGFBR3	SL005059	938	0.0964133	0.0343809	0.00515215	0.0121292	929	0.20634	0.0324616	3.29954e-10	1.05649e-09
HSPD1	SL000450	938	-0.108669	0.038854	0.00527099	0.0123819	929	-0.264038	0.0317155	3.1662e-16	1.5783e-15
ADAM9	SL004642	938	0.0963304	0.0345049	0.00535323	0.0125131	929	0.19334	0.0324497	3.67617e-09	1.09206e-08
CCL3L1	SL004355	938	0.0927721	0.0333232	0.0054822	0.0127918	929	0.21371	0.0322525	5.97164e-11	2.03067e-10
SFRP1	SL003770	938	0.091936	0.0330454	0.00551415	0.0128436	929	0.178324	0.0330299	8.61377e-08	2.32766e-07
SYNCRIP	SL007022	938	-0.0919032	0.0332541	0.00583283	0.0135379	929	-0.285406	0.0310136	2.44737e-19	1.58657e-18
EPHB4	SL004845	938	-0.0931911	0.0338154	0.00597226	0.0138371	929	-0.145315	0.0347392	3.16262e-05	6.55435e-05
GHR	SL005168	938	-0.0970303	0.035451	0.00632246	0.0146228	929	0.0885793	0.0359485	0.0139261	0.0201836
PTH	SL003970	938	0.0905884	0.0331442	0.00639665	0.0147684	929	0.133284	0.0327849	5.22084e-05	0.000106356
KDR	SL003201	938	-0.0929097	0.0341332	0.00661527	0.0152197	929	0.0833423	0.0342905	0.0152764	0.0219473
SIRPA	SL008967	938	0.0895272	0.0328881	0.00661124	0.0152197	929	0.162773	0.0314824	2.88953e-07	7.39809e-07
WNK3	SL010524	938	-0.0988203	0.0363723	0.00671654	0.0153989	929	-0.248469	0.0320656	2.53442e-14	1.10076e-13
MDH1	SL008102	938	-0.106603	0.0394327	0.00699327	0.0159777	929	-0.321859	0.0317225	5.83821e-23	6.14646e-22
SEMA3E	SL010470	938	0.0885153	0.0329554	0.00736699	0.0168024	929	0.136005	0.0316987	1.97822e-05	4.22621e-05
SPINT1	SL004645	938	0.0909206	0.033882	0.00742106	0.0168964	929	0.154595	0.033215	3.74556e-06	8.52796e-06
HGF	SL000441	938	0.0870264	0.0325181	0.00758118	0.0171734	929	0.0829803	0.0318184	0.00926212	0.0137418
INHBA	SL001938	938	0.0887603	0.0331685	0.00758578	0.0171734	929	0.160126	0.0326222	1.09209e-06	2.64189e-06
FGF23	SL007651	938	0.0873942	0.032663	0.00759492	0.0171734	929	0.192866	0.0310974	8.53881e-10	2.65652e-09
PDE7A	SL011406	938	-0.086335	0.0323175	0.00768911	0.0173565	929	-0.123444	0.0317292	0.000107494	0.000211137
MPL	SL005224	938	-0.0946993	0.0355938	0.00794075	0.0178415	929	-0.102435	0.0342729	0.00287805	0.00465296
TFF2	SL002602	938	0.0879546	0.0330608	0.00794461	0.0178415	929	0.142452	0.0330243	1.78688e-05	3.83611e-05
TNFRSF19	SL004863	938	0.087835	0.0331755	0.00824927	0.0184941	929	0.20581	0.0335488	1.28436e-09	3.95115e-09
FSTL3	SL009324	938	0.10118	0.0382444	0.00829697	0.0185379	929	0.295531	0.0352869	2.14019e-16	1.07911e-15
EFNB3	SL004142	938	0.0862882	0.0327096	0.00848395	0.0188596	929	0.0873467	0.0320481	0.00654715	0.00993777
CSNK2A2 CSNK2B	SL016551	938	-0.0876905	0.0332738	0.00854836	0.0189707	929	-0.189006	0.0315083	2.89547e-09	8.71953e-09
FAS	SL002731	938	0.0946917	0.0360268	0.00872642	0.0193333	929	0.22056	0.0330905	4.63431e-11	1.60494e-10
IDS	SL008639	938	0.0854828	0.0325306	0.00874163	0.0193344	929	0.0865303	0.0319359	0.00686856	0.0104016
HCE001796	HCE001796	938	0.0968456	0.0370893	0.00917482	0.0202585	929	0.111304	0.0363834	0.00228606	0.00375587
PAK7	SL010510	938	-0.0867566	0.0332724	0.00927324	0.0204073	929	-0.0875459	0.032965	0.00805578	0.0121021
TNFRSF18	SL004859	938	0.0865496	0.0333344	0.00957475	0.0209657	929	0.18482	0.0323259	1.47759e-08	4.21802e-08
APOB	SL000020	938	0.0852992	0.0330122	0.00992728	0.0217015	929	0.134723	0.033196	5.37643e-05	0.000109357
SERPING1	SL000308	938	0.0881763	0.0342837	0.0102726	0.022382	929	0.113056	0.0353649	0.00143856	0.00244276
CCL3	SL000519	938	0.0852008	0.0331543	0.0103355	0.0224448	929	0.125314	0.0326319	0.000131653	0.000253668
FABP5	SL005352	938	0.0846022	0.0329351	0.0103673	0.0224767	929	0.118996	0.0327569	0.000296576	0.000551263
ACP1	SL008063	938	-0.0879661	0.0343087	0.0105106	0.0227498	929	-0.185605	0.0318441	7.82196e-09	2.27234e-08
CD5L	SL006108	938	0.0839034	0.0327442	0.0105578	0.0228146	929	0.121427	0.0314147	0.00011905	0.000231077
POMC	SL009210	938	0.08449	0.0333482	0.0114601	0.0246834	929	0.178206	0.0321933	4.08744e-08	1.13963e-07
CDC42BPB	SL006805	938	-0.0817572	0.0324915	0.0120345	0.0258358	929	-0.177196	0.0321921	4.85219e-08	1.34431e-07
IL2	SL000478	938	-0.0896659	0.0357636	0.0123457	0.0264607	929	0.104617	0.0318466	0.0010597	0.00183737
MSN	SL005846	938	-0.0837804	0.0336682	0.0130122	0.0277987	929	-0.115312	0.0321899	0.000359191	0.000657434
CPE	SL008703	938	0.0834958	0.0335767	0.0130738	0.0278852	929	0.19756	0.0332073	3.87249e-09	1.14779e-08
PEBP1	SL005358	938	-0.0925661	0.0374109	0.0135337	0.0287728	929	-0.259796	0.0312539	3.49874e-16	1.73749e-15
HMGB1	SL003280	938	-0.0923274	0.0373548	0.0136345	0.0289403	929	-0.238026	0.033065	1.29549e-12	5.0143e-12
L1CAM	SL004154	938	0.0851681	0.0345047	0.0137612	0.0291623	929	0.181909	0.0341722	1.29153e-07	3.41982e-07
KPNA2	SL004718	938	0.0828119	0.0335909	0.013876	0.029311	929	0.174964	0.0326192	1.04006e-07	2.79332e-07
IMPDH1	SL014735	938	-0.0906377	0.0367589	0.0138597	0.029311	929	-0.241828	0.0308824	1.38237e-14	6.20886e-14
BMPR2	SL004133	938	0.0828985	0.0336426	0.0139229	0.029363	929	0.213803	0.0318925	3.60838e-11	1.25958e-10
IL12RB1	SL004148	938	0.0814001	0.0331217	0.0141751	0.0298471	929	0.144068	0.0317472	6.46168e-06	1.43399e-05
LIN7B	SL012168	938	-0.0831518	0.0338688	0.0142732	0.0300055	929	-0.221362	0.0332556	4.9117e-11	1.69653e-10
JAK2	SL007025	938	0.0866459	0.0353324	0.0143842	0.0301909	929	0.179696	0.0341713	1.81939e-07	4.77907e-07
GDF11	SL004345	938	0.0790841	0.0324628	0.0150387	0.0314641	929	0.144001	0.032195	8.724e-06	1.91028e-05
LEPR	SL003184	938	0.0812276	0.0333386	0.0150264	0.0314641	929	0.107312	0.0321399	0.000876102	0.00153533
PLA2G10	SL004067	938	-0.0803228	0.0331463	0.0155781	0.0325409	929	-0.10296	0.032554	0.00161602	0.00269542
MAP3K7 TAB1	SL016567	938	-0.0867626	0.0359039	0.0158684	0.0330948	929	-0.234359	0.0330013	2.53087e-12	9.57076e-12
CCL17	SL003196	938	-0.0816865	0.0338945	0.0161522	0.0336334	929	-0.244469	0.0314549	2.1341e-14	9.37645e-14
DPT	SL008178	938	0.0867465	0.0360616	0.0163517	0.0339414	929	0.218155	0.0348038	5.69728e-10	1.78515e-09
NRXN1	SL009054	938	0.0820526	0.0341584	0.016503	0.0341478	929	0.178962	0.0338205	1.52933e-07	4.02519e-07
ADGRG5	SL014094	938	-0.0796252	0.033162	0.016549	0.0341892	929	-0.105599	0.0331244	0.00148299	0.00250207
CD55	SL004556	938	0.0842781	0.0351717	0.0167706	0.0345927	929	0.223986	0.0323713	8.69395e-12	3.19588e-11
SLITRK1	SL008760	938	-0.0777285	0.0324863	0.0169319	0.0348708	929	-0.155144	0.0323796	1.94074e-06	4.56889e-06
NXPH1	SL012457	938	-0.115444	0.0485147	0.017541	0.0360687	929	-0.293111	0.0409685	1.75787e-12	6.74446e-12
ANGPTL4	SL007642	938	0.0798756	0.0336291	0.0177494	0.0364402	929	0.10574	0.033131	0.00146478	0.00247947
PTPN11	SL010616	938	-0.0960994	0.0404992	0.0178606	0.0366114	929	-0.294712	0.0309539	1.57562e-20	1.1649e-19
NTRK1	SL005225	938	-0.0778768	0.0329457	0.0183015	0.0374568	929	-0.120689	0.0323529	0.000203341	0.000382828
FGG	SL003341	938	0.0821568	0.0348649	0.0186658	0.0380839	929	0.091924	0.0353796	0.00952636	0.0140862
CCL14	SL003329	938	0.0816948	0.0347815	0.0190505	0.0387487	929	0.14775	0.0341891	1.72462e-05	3.70851e-05
FAM107B	SL016129	938	0.0783732	0.0337103	0.0202999	0.0410996	929	0.0992136	0.0335535	0.00319007	0.005101
USP25	SL018947	938	-0.0751831	0.0323733	0.0204359	0.0413112	929	-0.133989	0.0319824	3.07595e-05	6.38478e-05
CD59	SL004557	938	0.0867994	0.0373921	0.0204925	0.0413622	929	0.260628	0.0329167	7.20465e-15	3.30359e-14
MED1	SL010328	938	0.0825298	0.0358337	0.0214997	0.0432623	929	0.229641	0.0342264	3.47854e-11	1.22074e-10
COMMD7	SL004704	938	-0.0838559	0.0365066	0.0218483	0.0438968	929	-0.299845	0.0310816	5.21249e-21	4.05896e-20
HSP90AA1 HSP90AB1	SL017612	938	-0.0922928	0.0402205	0.0219825	0.044099	929	-0.305529	0.0310996	1.07976e-21	9.25046e-21
GSTA3	SL000670	938	0.0736016	0.0321472	0.0222811	0.0445622	929	0.107879	0.0312913	0.000592268	0.001059
NTN1	SL012395	938	0.0804978	0.035198	0.0224281	0.044788	929	0.117203	0.0354275	0.00097664	0.00170233
PDK1	SL006921	938	-0.0735333	0.0322473	0.0228242	0.0454843	929	-0.0708751	0.0311714	0.0232208	0.0325784
FCGR2A	SL010459	938	0.0746487	0.0327987	0.0230833	0.0458876	929	0.0855725	0.0323617	0.00833181	0.012474
PGF	SL002640	938	0.0754224	0.0332617	0.0235942	0.0468325	929	0.169305	0.0314763	9.59607e-08	2.5825e-07
CSF3	SL001729	938	0.0744532	0.0329697	0.0241712	0.0478335	929	0.0987052	0.0321703	0.00221887	0.0036546
MSLN	SL001905	938	-0.0750099	0.0332414	0.0242784	0.0479735	929	-0.124755	0.0322023	0.000114891	0.000223663
TNNI3	SL001761	938	0.0727744	0.0324819	0.0253056	0.0498535	929	0.122874	0.0323722	0.000157256	0.000301236
CXCL8	SL000039	938	0.0747041	0.0333579	0.0253698	0.0499053	929	0.103235	0.0325115	0.00154822	0.00260472

## Sheet: Supplementary Data 3
Supplementary Data 3: Summary of co-expression with LAG3 in FHS for proteins identified at FDR < 0.05 at both MESA Exams 1 and 5 and demonstrating Bonferroni-corrected statistical significance in Framingham (P<0.05/603)
Target	SomaId	N	Beta	SE	P.value
VCAM1	SL001720	1913	0.448873	0.0223151	5.43e-90
GZMA	SL004298	1913	0.368863	0.0231023	2.19e-57
IL18BP	SL002508	1913	0.350404	0.0229964	2e-52
EPHB2	SL007179	1913	0.32697	0.023176	3.38e-45
RELT	SL005213	1913	0.323785	0.0236968	1.67e-42
CD163	SL005764	1913	0.310437	0.0235864	1.46e-39
TNFSF8	SL004635	1913	0.301525	0.0237225	5.17e-37
CXCL13	SL003167	1913	0.283386	0.0235817	2.89e-33
BCL2A1	SL003703	1913	-0.287265	0.0243152	3.3e-32
EFNA4	SL004140	1913	0.280305	0.0240797	2.56e-31
TNFRSF1B	SL001800	1913	0.274319	0.0235759	2.72e-31
B2M	SL000283	1913	0.278566	0.0241809	1.05e-30
TNFSF13B	SL004327	1913	0.270142	0.0237072	4.43e-30
HAVCR2	SL007547	1913	0.269208	0.0236937	6.46e-30
CXCL10	SL003183	1913	0.269179	0.0241662	8.13e-29
EFNA5	SL004141	1913	0.267879	0.0241589	1.43e-28
ADGRE2	SL008822	1913	0.275834	0.0249583	2.15e-28
CXCL6	SL003172	1913	0.262102	0.0237449	2.5e-28
UNC5C	SL005230	1913	0.267534	0.0243376	4.15e-28
WFIKKN1	SL012783	1913	0.26381	0.0243897	2.88e-27
IGFBP7	SL005087	1913	0.253528	0.0242212	1.22e-25
IL22RA2	SL005183	1913	0.246701	0.0237561	2.91e-25
C1QBP	SL008177	1913	-0.258119	0.0249269	3.97e-25
DBNL	SL011628	1913	-0.243036	0.0242015	9.94e-24
CHST15	SL007502	1913	0.240514	0.0239586	1.03e-23
GFRA1	SL004858	1913	0.244323	0.0243528	1.1e-23
PLAUR	SL002506	1913	0.233153	0.0238904	1.68e-22
SEMA6A	SL005214	1913	0.237965	0.0244945	2.6e-22
PLAU	SL000613	1913	0.227572	0.0241062	3.71e-21
IL18R1	SL004152	1913	0.225415	0.0240569	7.25e-21
IMPDH2	SL010928	1913	-0.226495	0.0243355	1.31e-20
CD200R1	SL014288	1913	0.225472	0.0245193	3.73e-20
LTA LTB	SL000508	1913	0.22293	0.024295	4.48e-20
THBS2	SL007206	1913	0.21732	0.0239997	1.36e-19
ENG	SL004482	1913	0.216608	0.0239896	1.73e-19
CD48	SL010450	1913	0.217352	0.0241143	2e-19
TLR4 LY96	SL018625	1913	0.215476	0.0239792	2.56e-19
FCER2	SL002706	1913	0.215659	0.02422	5.38e-19
FCGR3B	SL008609	1913	0.21158	0.0238656	7.62e-19
SPOCK1	SL010384	1913	-0.220763	0.0251025	1.44e-18
GFRA2	SL004143	1913	0.217262	0.0247303	1.56e-18
EPHA2	SL002654	1913	0.214881	0.0246633	2.97e-18
IBSP	SL004660	1913	0.210053	0.0241532	3.42e-18
LY9	SL007674	1913	0.207248	0.0239947	5.76e-18
GRN	SL007173	1913	0.210319	0.0244358	7.5e-18
CSF1R	SL004153	1913	0.210255	0.024516	9.8e-18
CCL5	SL000563	1913	-0.206156	0.0240464	1.01e-17
DCTPP1	SL011809	1913	0.213374	0.0249023	1.05e-17
LY86	SL007059	1913	-0.208764	0.0245486	1.83e-17
TNFRSF21	SL004871	1913	0.205361	0.0241909	2.08e-17
INSR	SL004125	1913	0.203303	0.023961	2.16e-17
NRCAM	SL005210	1913	0.204009	0.0241481	2.96e-17
HPGD	SL003930	1913	-0.210558	0.0251259	5.29e-17
CAMKK1	SL004938	1913	-0.202599	0.0242332	6.25e-17
SEMA5A	SL008522	1092	0.265486	0.031758	6.29e-17
CTSS	SL004673	1913	0.201682	0.0241391	6.54e-17
ROBO2	SL007680	1913	0.202948	0.0244678	1.09e-16
NLGN4X	SL014113	1913	0.200132	0.0242349	1.48e-16
SIGLEC14	SL014292	1913	0.196712	0.0240747	3.06e-16
BOC	SL013490	1913	0.197115	0.0241896	3.68e-16
SERPINA5	SL000550	1913	0.205125	0.025778	1.76e-15
CADM1	SL004805	1913	0.197826	0.0248684	1.79e-15
UBE2I	SL004306	1913	-0.188071	0.0238889	3.47e-15
CCL11	SL000406	1913	0.190957	0.0244764	6.11e-15
PLXNC1	SL006406	1913	0.192837	0.0249147	9.95e-15
ANGPT1	SL001995	1913	-0.188265	0.0246391	2.16e-14
AMIGO2	SL015046	1092	0.25336	0.0336178	4.83e-14
SLITRK5	SL014070	1913	0.188788	0.0251941	6.72e-14
SCGB2A1	SL001973	1913	-0.186892	0.0250874	9.36e-14
IGF1R	SL003304	1913	0.177964	0.0240334	1.31e-13
LILRB2	SL005191	1913	0.176681	0.0242485	3.19e-13
UCHL1	SL002803	1913	-0.178022	0.0244645	3.42e-13
IL27RA	SL005223	1913	0.176713	0.0242888	3.45e-13
LGALS9	SL008486	1092	0.233705	0.0321737	3.76e-13
CD109	SL008773	1913	0.176462	0.0244278	5.05e-13
JAM2	SL005193	1913	0.174485	0.0242835	6.71e-13
CTSB	SL000343	1913	0.171776	0.0242667	1.46e-12
LRIG3	SL010464	1913	0.169404	0.0242445	2.8e-12
CD300C	SL014270	1913	0.17046	0.0246578	4.74e-12
DPP7	SL008916	1913	-0.172621	0.0250258	5.28e-12
CX3CL1	SL000427	1913	0.172317	0.025123	6.94e-12
INHBA INHBB	SL004837	1913	-0.172226	0.0251581	7.61e-12
SEMA6B	SL014248	1092	0.224134	0.0330708	1.22e-11
FRZB	SL004650	1913	0.167326	0.0247191	1.3e-11
MRC2	SL008416	1913	0.162893	0.0242407	1.82e-11
GPNMB	SL007429	1913	0.16185	0.0242914	2.69e-11
SPARC	SL000532	1913	-0.162615	0.0244856	3.11e-11
NRXN3	SL008728	1913	0.161387	0.0244047	3.77e-11
DSCAM	SL018891	1092	0.213157	0.0326795	6.91e-11
PRSS22	SL012822	1913	0.160486	0.0246916	8.05e-11
TPI1	SL004812	1913	-0.157169	0.0243038	1e-10
PRKCB	SL000553	1913	-0.163884	0.0253506	1.02e-10
CNTFR	SL005153	1913	0.161257	0.0250932	1.31e-10
JAG1	SL007328	1913	0.164344	0.0255763	1.31e-10
LGALS3BP	SL006522	1913	0.154325	0.0240796	1.47e-10
PPBP	SL003191	1913	-0.155412	0.0243821	1.84e-10
PDIA3	SL003524	1913	-0.154931	0.0244174	2.22e-10
BCAM	SL001902	1913	0.160457	0.0253016	2.27e-10
NOTCH1	SL005703	1913	0.156877	0.0247776	2.43e-10
FAS	SL002731	1092	0.20226	0.0321544	3.17e-10
SERPINA1	SL000249	1913	-0.152589	0.0243573	3.74e-10
CST3	SL001777	1913	0.1559	0.0249038	3.85e-10
OMD	SL008574	1913	0.155524	0.0249518	4.58e-10
TEK	SL003200	1913	0.150659	0.0241737	4.6e-10
PPBP	SL004708	1913	-0.152385	0.0244632	4.69e-10
SERPIND1	SL004466	1913	-0.157627	0.0253598	5.11e-10
IL15RA	SL004151	1913	0.155061	0.0249769	5.36e-10
CMA1	SL005250	1913	-0.156172	0.0252139	5.87e-10
RPS6KA3	SL010515	1913	-0.1614	0.0260955	6.21e-10
SMPDL3A	SL012754	1913	-0.149003	0.0241916	7.31e-10
NCR1	SL005207	1913	0.149546	0.0243795	8.57e-10
GNLY	SL000678	1913	0.150066	0.024483	8.82e-10
SIGLEC7	SL005218	1913	0.150573	0.0247489	1.17e-09
FTCD	SL018900	1092	0.199754	0.0328736	1.23e-09
TGFBI	SL006544	1913	0.147059	0.0243464	1.54e-09
CFHR5	SL006830	1913	-0.149753	0.0249867	2.06e-09
DIABLO	SL003733	1913	0.144642	0.0242347	2.4e-09
EFNA2	SL004843	1092	0.203237	0.0340808	2.47e-09
RBP4	SL000566	1913	-0.15142	0.0254623	2.73e-09
PF4	SL003041	1913	-0.148634	0.0250249	2.86e-09
DCN	SL004081	1913	0.143187	0.0242595	3.58e-09
DNAJC19	SL006197	1913	-0.150688	0.0255688	3.78e-09
AGRP	SL006924	1913	0.150445	0.0257152	4.9e-09
BPI	SL004511	1913	-0.139688	0.0239082	5.14e-09
CYP3A4	SL000398	1913	-0.146283	0.0250966	5.58e-09
THBS1	SL002705	1913	-0.143132	0.0247195	7.03e-09
VEGFA	SL000002	1913	0.142527	0.0246581	7.46e-09
IL6R	SL001943	1913	0.140502	0.0243775	8.23e-09
APP	SL004469	1913	-0.143795	0.024964	8.41e-09
CLEC11A	SL004363	1913	0.139618	0.0243397	9.68e-09
PAPPA	SL002755	1913	0.138489	0.0241603	9.92e-09
DPT	SL008178	1913	0.144809	0.0252721	1e-08
EDAR	SL004872	1913	-0.138494	0.0246651	1.97e-08
BTK	SL010521	1913	-0.137808	0.0247251	2.5e-08
TNFRSF4	SL011448	1913	0.13677	0.0246285	2.8e-08
CD63	SL008837	1092	-0.183903	0.0331344	2.85e-08
ALCAM	SL003166	1913	0.136868	0.0247099	3.04e-08
CCDC80	SL010390	1913	0.13941	0.0251707	3.05e-08
CDH5	SL002081	1913	0.134677	0.0246278	4.54e-08
TSLP	SL004687	1913	-0.140934	0.0257877	4.62e-08
DLL1	SL006970	1913	0.132183	0.02421	4.76e-08
POSTN	SL005084	1913	0.134963	0.0248453	5.57e-08
MASP1	SL011049	1913	0.132452	0.0245181	6.58e-08
MICB	SL005200	1913	0.129355	0.0241976	9e-08
TAGLN2	SL004811	1092	-0.187825	0.0351556	9.16e-08
CCL3L1	SL004355	1913	0.131524	0.0248001	1.14e-07
C1QA C1QB C1QC	SL000309	1913	0.138771	0.0262994	1.32e-07
TIE1	SL003199	1913	0.130806	0.0248669	1.44e-07
CASP10	SL003717	1913	-0.127959	0.0245805	1.93e-07
GNS	SL008504	1913	0.125067	0.0240312	1.95e-07
EPS15L1	SL012188	1913	-0.127384	0.0245704	2.17e-07
CD86	SL004131	1913	0.127871	0.0248242	2.59e-07
VIP	SL000615	1913	-0.129448	0.0251487	2.64e-07
CLIC1	SL004915	1913	-0.126369	0.0246594	2.98e-07
PLA2G5	SL004182	1913	-0.134389	0.0262331	3.01e-07
ANXA6	SL003647	1913	-0.127672	0.0249918	3.25e-07
ANGPTL3	SL006803	1913	-0.131431	0.0257374	3.28e-07
EPB41	SL010830	1913	-0.137783	0.0270025	3.35e-07
CD33	SL005215	1913	0.122928	0.0242616	4.05e-07
SELL	SL002823	1913	0.123511	0.0244522	4.39e-07
CDC2 CCNB1	SL010494	1913	-0.132997	0.0263736	4.59e-07
SLAMF6	SL014228	1913	0.130912	0.0261041	5.3e-07
TNC	SL003198	1913	0.123557	0.0246818	5.56e-07
TEC	SL010518	1913	-0.120745	0.0241695	5.86e-07
ANGPT2	SL001996	1913	0.122833	0.0246029	5.96e-07
PTPN1	SL004939	1913	-0.127699	0.0256224	6.23e-07
LRPAP1	SL005263	1913	-0.119911	0.0241866	7.13e-07
CCL7	SL000516	1913	0.121244	0.0244871	7.37e-07
SFTPD	SL004484	1913	-0.119925	0.024242	7.54e-07
CXCL12	SL004712	1913	0.122749	0.0249653	8.8e-07
CFP	SL003192	1913	0.129994	0.0265215	9.51e-07
MIF	SL003080	1913	-0.120359	0.0246683	1.07e-06
PDGFB	SL000537	1913	-0.120155	0.0247276	1.18e-06
EGF	SL000084	1092	-0.158919	0.0327694	1.24e-06
CA13	SL004869	1913	-0.119232	0.0246205	1.28e-06
CCL25	SL003197	1913	0.116657	0.0240977	1.29e-06
NR3C1	SL006914	1913	-0.125345	0.0259128	1.32e-06
UBE2N	SL008143	1913	-0.116899	0.0241712	1.32e-06
CLEC11A	SL004362	1913	0.116979	0.0243466	1.55e-06
TKT	SL003655	1913	-0.117289	0.0244468	1.6e-06
APOE	SL000276	1913	0.114764	0.0240565	1.84e-06
TFPI	SL001998	1913	0.117587	0.0246718	1.88e-06
PPIF	SL005793	1913	-0.120004	0.0252525	2.01e-06
IFNG	SL001802	1913	-0.117269	0.0246878	2.03e-06
SPINT1	SL004645	1913	0.118691	0.0249917	2.04e-06
BCL2	SL000104	1913	-0.117871	0.0248743	2.15e-06
CSK	SL004781	1913	-0.117103	0.0247873	2.31e-06
AGT	SL000271	1913	-0.114081	0.0243907	2.91e-06
YWHAB,YWHAE,YWHAG,YWHAH,YWHAQ,YWHAZ,SFN	SL017611	1913	-0.115082	0.0247044	3.19e-06
PDGFA	SL000535	1913	-0.113795	0.0245093	3.43e-06
CXCL3 CXCL2	SL017610	1913	-0.113138	0.0244173	3.6e-06
TIMP3	SL003043	1913	-0.112392	0.0245581	4.73e-06
IL1RN	SL001990	1092	0.145217	0.0317694	4.85e-06
ULBP3	SL005229	1913	-0.115002	0.025204	5.05e-06
PSMA6	SL005630	1913	-0.111007	0.0244376	5.56e-06
CSF3	SL001729	1913	0.110934	0.0244425	5.66e-06
FGF6	SL004340	1913	-0.111825	0.0246568	5.75e-06
MPO	SL001796	1913	0.110602	0.0243961	5.8e-06
LGALS7	SL005166	1092	-0.147547	0.0325693	5.89e-06
PROC	SL003974	1913	-0.113489	0.0251002	6.14e-06
EPHA1	SL004137	1913	0.110584	0.0245092	6.42e-06
DHH	SL007003	1913	-0.111388	0.0246991	6.49e-06
COL18A1	SL000403	1913	0.112076	0.0249052	6.79e-06
EIF5	SL004759	1913	-0.109664	0.0244144	7.06e-06
DUSP3	SL008122	1913	-0.110702	0.0247786	7.91e-06
ADAMTS1	SL008421	1913	-0.114874	0.0257718	8.3e-06
CAMK2A	SL010491	1913	-0.110837	0.0250099	9.35e-06
LTA LTB	SL000507	1913	0.117906	0.0266107	9.39e-06
FSTL3	SL009324	1913	0.109073	0.0248017	1.09e-05
TPM4	SL003646	1092	-0.149438	0.0340087	1.11e-05
IFNL1	SL004348	1913	-0.110845	0.0253107	1.19e-05
PCSK7	SL014069	1913	0.109664	0.0250502	1.2e-05
NTN4	SL007673	1913	0.106869	0.0245147	1.3e-05
FAM107B	SL016129	1913	0.111701	0.0256627	1.34e-05
EIF4H	SL004924	1092	-0.142929	0.032859	1.36e-05
AZU1	SL004589	1913	-0.107308	0.0247154	1.41e-05
MAPKAPK3	SL004765	1913	-0.106676	0.0245715	1.42e-05
KPNA2	SL004718	1913	0.109638	0.0253765	1.56e-05
FABP5	SL005352	1913	0.106083	0.0247155	1.77e-05
CFH	SL000415	1913	0.110235	0.0258945	2.07e-05
CCL14	SL003329	1913	0.10577	0.0248951	2.15e-05
PRKACA	SL010513	1913	-0.109367	0.0257948	2.24e-05
HAT1	SL004725	1913	-0.107303	0.0253241	2.26e-05
IL11	SL000470	1913	-0.109621	0.0258898	2.29e-05
MFGE8	SL006523	1913	0.10202	0.0242051	2.5e-05
CD93	SL007696	1092	0.134057	0.0319545	2.73e-05
TNNI3	SL001761	1913	0.102794	0.0246172	2.97e-05
SELE	SL001945	1913	0.102232	0.0245376	3.1e-05
TNFRSF1A	SL001992	1913	0.103127	0.024815	3.24e-05
SLAMF7	SL016928	1913	0.0999501	0.0241057	3.38e-05
CD200	SL014268	1913	0.10401	0.0251586	3.56e-05
CNTN2	SL008623	1913	0.10125	0.0245299	3.67e-05
IL3RA	SL005187	1913	-0.101452	0.0246621	3.89e-05
ARID3A	SL011549	1913	-0.106635	0.0259986	4.1e-05
ADAM9	SL004642	1913	0.101846	0.0248462	4.15e-05
EFNB2	SL007274	1092	0.135826	0.0332312	4.36e-05
MFRP	SL010466	1913	-0.100363	0.0246823	4.78e-05
FGF16	SL004334	1913	-0.0988351	0.024344	4.91e-05
WIF1	SL004652	1913	0.0999007	0.0246181	4.95e-05
CRLF2	SL005226	1913	-0.104012	0.0257318	5.3e-05
LAYN	SL004646	1913	0.102552	0.0253817	5.34e-05
APOE	SL004668	1913	0.0977553	0.0242462	5.54e-05
BST1	SL008644	1913	0.0956671	0.0237964	5.81e-05
COMMD7	SL004704	1913	-0.100098	0.0249264	5.93e-05
FGF8	SL014308	1913	-0.0977094	0.0243966	6.2e-05
APOE	SL004669	1913	0.0970585	0.0242813	6.41e-05
AKT1 AKT2 AKT3	SL017614	1913	-0.0989602	0.0247579	6.41e-05
CDON	SL014092	1913	0.095578	0.0239543	6.61e-05
TPT1	SL005679	1913	-0.0983198	0.0247334	7.03e-05
PES1	SL011772	1913	-0.0988747	0.0249397	7.35e-05
NSFL1C	SL006268	1913	-0.103459	0.0261523	7.62e-05
LSAMP	SL005196	1913	0.0973073	0.0246445	7.87e-05
H2AFZ	SL002093	1913	0.0979801	0.0248498	8.05e-05
METAP1	SL010374	1913	-0.0989762	0.0251182	8.13e-05

## Sheet: Supplementary Data 4
Supplementary Data 4: Summary of co-expression with LAG3 for proteins identified at FDR < 0.05 in FHS
Target	SomaId	N	Beta	SE	P.value	FDR
VCAM1	SL001720	1913	0.448873	0.0223151	5.43e-90	3.5648e-87
GZMA	SL004298	1913	0.368863	0.0231023	2.19e-57	9.5849e-55
IL18BP	SL002508	1913	0.350404	0.0229964	2e-52	6.565e-50
EPHB2	SL007179	1913	0.32697	0.023176	3.38e-45	8.87588e-43
RELT	SL005213	1913	0.323785	0.0236968	1.67e-42	3.65452e-40
CXCL11	SL003326	1913	0.312607	0.0235816	4.14e-40	7.76546e-38
CD163	SL005764	1913	0.310437	0.0235864	1.46e-39	2.39622e-37
TNFSF8	SL004635	1913	0.301525	0.0237225	5.17e-37	7.54246e-35
CXCL13	SL003167	1913	0.283386	0.0235817	2.89e-33	3.79457e-31
BCL2A1	SL003703	1913	-0.287265	0.0243152	3.3e-32	3.939e-30
	SL007423	1913	0.281927	0.0238846	3.73e-32	4.08124e-30
EFNA4	SL004140	1913	0.280305	0.0240797	2.56e-31	2.55097e-29
TNFRSF1B	SL001800	1913	0.274319	0.0235759	2.72e-31	2.55097e-29
B2M	SL000283	1913	0.278566	0.0241809	1.05e-30	9.191e-29
TNFSF13B	SL004327	1913	0.270142	0.0237072	4.43e-30	3.63537e-28
HAVCR2	SL007547	1913	0.269208	0.0236937	6.46e-30	4.9894e-28
CXCL10	SL003183	1913	0.269179	0.0241662	8.13e-29	5.93038e-27
EFNA5	SL004141	1913	0.267879	0.0241589	1.43e-28	9.88205e-27
ADGRE2	SL008822	1913	0.275834	0.0249583	2.15e-28	1.41148e-26
CXCL6	SL003172	1913	0.262102	0.0237449	2.5e-28	1.5631e-26
UNC5C	SL005230	1913	0.267534	0.0243376	4.15e-28	2.4768e-26
WFIKKN1	SL012783	1913	0.26381	0.0243897	2.88e-27	1.6441e-25
IGFBP7	SL005087	1913	0.253528	0.0242212	1.22e-25	6.67442e-24
IL22RA2	SL005183	1913	0.246701	0.0237561	2.91e-25	1.52833e-23
C1QBP	SL008177	1913	-0.258119	0.0249269	3.97e-25	2.00485e-23
DBNL	SL011628	1913	-0.243036	0.0242015	9.94e-24	4.82996e-22
CHST15	SL007502	1913	0.240514	0.0239586	1.03e-23	4.82996e-22
GFRA1	SL004858	1913	0.244323	0.0243528	1.1e-23	4.98034e-22
PLAUR	SL002506	1913	0.233153	0.0238904	1.68e-22	7.3528e-21
SEMA6A	SL005214	1913	0.237965	0.0244945	2.6e-22	1.10123e-20
PLAU	SL000613	1913	0.227572	0.0241062	3.71e-21	1.52226e-19
IL18R1	SL004152	1913	0.225415	0.0240569	7.25e-21	2.88462e-19
IMPDH2	SL010928	1913	-0.226495	0.0243355	1.31e-20	5.05891e-19
CD200R1	SL014288	1913	0.225472	0.0245193	3.73e-20	1.39928e-18
LTA LTB	SL000508	1913	0.22293	0.024295	4.48e-20	1.63396e-18
THBS2	SL007206	1913	0.21732	0.0239997	1.36e-19	4.82616e-18
ENG	SL004482	1913	0.216608	0.0239896	1.73e-19	5.97761e-18
CD48	SL010450	1913	0.217352	0.0241143	2e-19	6.73333e-18
TLR4 LY96	SL018625	1913	0.215476	0.0239792	2.56e-19	8.4032e-18
FCER2	SL002706	1913	0.215659	0.02422	5.38e-19	1.72291e-17
FCGR3B	SL008609	1913	0.21158	0.0238656	7.62e-19	2.38216e-17
SPOCK1	SL010384	1913	-0.220763	0.0251025	1.44e-18	4.39702e-17
GFRA2	SL004143	1913	0.217262	0.0247303	1.56e-18	4.65518e-17
EPHA2	SL002654	1913	0.214881	0.0246633	2.97e-18	8.6658e-17
IBSP	SL004660	1913	0.210053	0.0241532	3.42e-18	9.76187e-17
LY9	SL007674	1913	0.207248	0.0239947	5.76e-18	1.60912e-16
GRN	SL007173	1913	0.210319	0.0244358	7.5e-18	2.05156e-16
CSF1R	SL004153	1913	0.210255	0.024516	9.8e-18	2.626e-16
CCL5	SL000563	1913	-0.206156	0.0240464	1.01e-17	2.65226e-16
DCTPP1	SL011809	1913	0.213374	0.0249023	1.05e-17	2.70324e-16
LY86	SL007059	1913	-0.208764	0.0245486	1.83e-17	4.62075e-16
TNFRSF21	SL004871	1913	0.205361	0.0241909	2.08e-17	5.15291e-16
INSR	SL004125	1913	0.203303	0.023961	2.16e-17	5.252e-16
NRCAM	SL005210	1913	0.204009	0.0241481	2.96e-17	7.06633e-16
HPGD	SL003930	1913	-0.210558	0.0251259	5.29e-17	1.24032e-15
CAMKK1	SL004938	1913	-0.202599	0.0242332	6.25e-17	1.42393e-15
SEMA5A	SL008522	1092	0.265486	0.031758	6.29e-17	1.42393e-15
CTSS	SL004673	1913	0.201682	0.0241391	6.54e-17	1.45543e-15
EHMT2	SL003542	1092	-0.262784	0.0316759	1.08e-16	2.34618e-15
ROBO2	SL007680	1913	0.202948	0.0244678	1.09e-16	2.34618e-15
NLGN4X	SL014113	1913	0.200132	0.0242349	1.48e-16	3.13426e-15
SIGLEC14	SL014292	1913	0.196712	0.0240747	3.06e-16	6.37743e-15
BOC	SL013490	1913	0.197115	0.0241896	3.68e-16	7.54975e-15
PDCD1LG2	SL004862	1913	0.195804	0.0244646	1.21e-15	2.4442e-14
SERPINA5	SL000550	1913	0.205125	0.025778	1.76e-15	3.50133e-14
CADM1	SL004805	1913	0.197826	0.0248684	1.79e-15	3.50787e-14
SNRPF	SL009790	1913	0.196076	0.0247267	2.2e-15	4.24794e-14
UBE2I	SL004306	1913	-0.188071	0.0238889	3.47e-15	6.60306e-14
CCL11	SL000406	1913	0.190957	0.0244764	6.11e-15	1.14606e-13
PLXNC1	SL006406	1913	0.192837	0.0249147	9.95e-15	1.84005e-13
A2M	SL000252	1913	-0.187281	0.0242251	1.07e-14	1.95126e-13
SPINT2	SL001897	1913	0.18152	0.0237256	2e-14	3.59726e-13
ANGPT1	SL001995	1913	-0.188265	0.0246391	2.16e-14	3.83254e-13
IL12B IL23A	SL005184	1092	0.240275	0.0315199	2.48e-14	4.34165e-13
AMIGO2	SL015046	1092	0.25336	0.0336178	4.83e-14	8.34446e-13
LIFR	SL004714	1092	0.240861	0.0320983	6.2e-14	1.05722e-12
SLITRK5	SL014070	1913	0.188788	0.0251941	6.72e-14	1.1312e-12
SCGB2A1	SL001973	1913	-0.186892	0.0250874	9.36e-14	1.55566e-12
IGF1R	SL003304	1913	0.177964	0.0240334	1.31e-13	2.15004e-12
CTSH	SL000346	1913	0.183468	0.0251301	2.86e-13	4.63602e-12
LILRB2	SL005191	1913	0.176681	0.0242485	3.19e-13	5.10789e-12
UCHL1	SL002803	1913	-0.178022	0.0244645	3.42e-13	5.39268e-12
IL27RA	SL005223	1913	0.176713	0.0242888	3.45e-13	5.39268e-12
LGALS9	SL008486	1092	0.233705	0.0321737	3.76e-13	5.80809e-12
CD109	SL008773	1913	0.176462	0.0244278	5.05e-13	7.71006e-12
JAM2	SL005193	1913	0.174485	0.0242835	6.71e-13	1.01267e-11
CTSB	SL000343	1913	0.171776	0.0242667	1.46e-12	2.17839e-11
LRIG3	SL010464	1913	0.169404	0.0242445	2.8e-12	4.13079e-11
CD300C	SL014270	1913	0.17046	0.0246578	4.74e-12	6.91513e-11
RTN4R	SL005208	1913	0.170464	0.0246929	5.08e-12	7.32971e-11
DPP7	SL008916	1913	-0.172621	0.0250258	5.28e-12	7.53548e-11
CX3CL1	SL000427	1913	0.172317	0.025123	6.94e-12	9.79809e-11
INHBA INHBB	SL004837	1913	-0.172226	0.0251581	7.61e-12	1.06297e-10
SEMA6B	SL014248	1092	0.224134	0.0330708	1.22e-11	1.68617e-10
FRZB	SL004650	1913	0.167326	0.0247191	1.3e-11	1.77802e-10
MRC2	SL008416	1913	0.162893	0.0242407	1.82e-11	2.46357e-10
F2	SL000586	1913	-0.167813	0.0251529	2.53e-11	3.38968e-10
GPNMB	SL007429	1913	0.16185	0.0242914	2.69e-11	3.56765e-10
SPARC	SL000532	1913	-0.162615	0.0244856	3.11e-11	4.08343e-10
Human-virus	SL016148	1913	0.161381	0.0243862	3.65e-11	4.745e-10
NRXN3	SL008728	1913	0.161387	0.0244047	3.77e-11	4.85295e-10
MMP12	SL000522	1913	0.163446	0.0249546	5.76e-11	7.3426e-10
DSCAM	SL018891	1092	0.213157	0.0326795	6.91e-11	8.72387e-10
GCG	SL000433	1913	0.157284	0.0241273	7.08e-11	8.85337e-10
PRSS22	SL012822	1913	0.160486	0.0246916	8.05e-11	9.97137e-10
TPI1	SL004812	1913	-0.157169	0.0243038	1e-10	1.2271e-09
PRKCB	SL000553	1913	-0.163884	0.0253506	1.02e-10	1.24006e-09
CNTFR	SL005153	1913	0.161257	0.0250932	1.31e-10	1.56366e-09
JAG1	SL007328	1913	0.164344	0.0255763	1.31e-10	1.56366e-09
LGALS3BP	SL006522	1913	0.154325	0.0240796	1.47e-10	1.73884e-09
PPBP	SL003191	1913	-0.155412	0.0243821	1.84e-10	2.15707e-09
PDIA3	SL003524	1913	-0.154931	0.0244174	2.22e-10	2.57952e-09
BCAM	SL001902	1913	0.160457	0.0253016	2.27e-10	2.61448e-09
NOTCH1	SL005703	1913	0.156877	0.0247776	2.43e-10	2.77443e-09
FAS	SL002731	1092	0.20226	0.0321544	3.17e-10	3.58811e-09
CD84	SL008588	1913	0.157019	0.0250294	3.53e-10	3.96144e-09
SERPINA1	SL000249	1913	-0.152589	0.0243573	3.74e-10	4.16154e-09
CST3	SL001777	1913	0.1559	0.0249038	3.85e-10	4.24794e-09
OMD	SL008574	1913	0.155524	0.0249518	4.58e-10	4.99157e-09
TEK	SL003200	1913	0.150659	0.0241737	4.6e-10	4.99157e-09
C4A C4B	SL000318	1913	-0.154008	0.0247189	4.65e-10	5.00447e-09
PPBP	SL004708	1913	-0.152385	0.0244632	4.69e-10	5.00648e-09
SERPIND1	SL004466	1913	-0.157627	0.0253598	5.11e-10	5.41083e-09
IL15RA	SL004151	1913	0.155061	0.0249769	5.36e-10	5.63014e-09
CMA1	SL005250	1913	-0.156172	0.0252139	5.87e-10	6.11691e-09
RPS6KA3	SL010515	1913	-0.1614	0.0260955	6.21e-10	6.42026e-09
SMPDL3A	SL012754	1913	-0.149003	0.0241916	7.31e-10	7.49846e-09
NCR1	SL005207	1913	0.149546	0.0243795	8.57e-10	8.7228e-09
GNLY	SL000678	1913	0.150066	0.024483	8.82e-10	8.9082e-09
SIGLEC7	SL005218	1913	0.150573	0.0247489	1.17e-09	1.17268e-08
FTCD	SL018900	1092	0.199754	0.0328736	1.23e-09	1.22348e-08
BSG	SL009341	1913	-0.149814	0.024708	1.33e-09	1.313e-08
BDNF	SL003951	1913	-0.152377	0.0251321	1.34e-09	1.313e-08
TGFBI	SL006544	1913	0.147059	0.0243464	1.54e-09	1.49779e-08
CFHR5	SL006830	1913	-0.149753	0.0249867	2.06e-09	1.98881e-08
DIABLO	SL003733	1913	0.144642	0.0242347	2.4e-09	2.30015e-08
EFNA2	SL004843	1092	0.203237	0.0340808	2.47e-09	2.35008e-08
RBP4	SL000566	1913	-0.15142	0.0254623	2.73e-09	2.57877e-08
PF4	SL003041	1913	-0.148634	0.0250249	2.86e-09	2.68227e-08
DCN	SL004081	1913	0.143187	0.0242595	3.58e-09	3.33372e-08
DNAJC19	SL006197	1913	-0.150688	0.0255688	3.78e-09	3.49517e-08
AGRP	SL006924	1913	0.150445	0.0257152	4.9e-09	4.49909e-08
BPI	SL004511	1913	-0.139688	0.0239082	5.14e-09	4.68668e-08
CYP3A4	SL000398	1913	-0.146283	0.0250966	5.58e-09	5.05279e-08
ETHE1	SL011532	1913	0.142731	0.0244946	5.64e-09	5.07214e-08
THBS1	SL002705	1913	-0.143132	0.0247195	7.03e-09	6.27918e-08
VEGFA	SL000002	1913	0.142527	0.0246581	7.46e-09	6.61823e-08
IL6R	SL001943	1913	0.140502	0.0243775	8.23e-09	7.25234e-08
APP	SL004469	1913	-0.143795	0.024964	8.41e-09	7.36155e-08
CLEC11A	SL004363	1913	0.139618	0.0243397	9.68e-09	8.41711e-08
PAPPA	SL002755	1913	0.138489	0.0241603	9.92e-09	8.56905e-08
DPT	SL008178	1913	0.144809	0.0252721	1e-08	8.5817e-08
CXCL1	SL003173	1913	0.140148	0.0246573	1.32e-08	1.12543e-07
EDAR	SL004872	1913	-0.138494	0.0246651	1.97e-08	1.66878e-07
BTK	SL010521	1913	-0.137808	0.0247251	2.5e-08	2.10417e-07
TNFRSF4	SL011448	1913	0.13677	0.0246285	2.8e-08	2.34166e-07
CD63	SL008837	1092	-0.183903	0.0331344	2.85e-08	2.36839e-07
ALCAM	SL003166	1913	0.136868	0.0247099	3.04e-08	2.50291e-07
CCDC80	SL010390	1913	0.13941	0.0251707	3.05e-08	2.50291e-07
FLT4	SL003322	1913	0.135445	0.0244744	3.13e-08	2.5526e-07
YES1	SL006372	1913	0.135513	0.0247072	4.14e-08	3.35544e-07
ITGA2B ITGB3	SL000542	1913	-0.135954	0.0248029	4.22e-08	3.3993e-07
CDH5	SL002081	1913	0.134677	0.0246278	4.54e-08	3.63477e-07
TSLP	SL004687	1913	-0.140934	0.0257877	4.62e-08	3.6764e-07
DLL1	SL006970	1913	0.132183	0.02421	4.76e-08	3.76499e-07
SST	SL011510	1092	0.182975	0.0336675	5.49e-08	4.31639e-07
POSTN	SL005084	1913	0.134963	0.0248453	5.57e-08	4.35322e-07
MASP1	SL011049	1913	0.132452	0.0245181	6.58e-08	5.11215e-07
MICB	SL005200	1913	0.129355	0.0241976	9e-08	6.95118e-07
TAGLN2	SL004811	1092	-0.187825	0.0351556	9.16e-08	7.03338e-07
CCL3L1	SL004355	1913	0.131524	0.0248001	1.14e-07	8.70244e-07
FOLH1	SL000158	1913	0.136326	0.0258128	1.28e-07	9.71468e-07
C1QA C1QB C1QC	SL000309	1913	0.138771	0.0262994	1.32e-07	9.96069e-07
TIE1	SL003199	1913	0.130806	0.0248669	1.44e-07	1.08041e-06
CASP10	SL003717	1913	-0.127959	0.0245805	1.93e-07	1.43982e-06
GNS	SL008504	1913	0.125067	0.0240312	1.95e-07	1.44653e-06
EPS15L1	SL012188	1913	-0.127384	0.0245704	2.17e-07	1.60068e-06
PRL	SL000546	1913	-0.124346	0.0240982	2.47e-07	1.81179e-06
CD86	SL004131	1913	0.127871	0.0248242	2.59e-07	1.88926e-06
VIP	SL000615	1913	-0.129448	0.0251487	2.64e-07	1.91509e-06
CLIC1	SL004915	1913	-0.126369	0.0246594	2.98e-07	2.14986e-06
PLA2G5	SL004182	1913	-0.134389	0.0262331	3.01e-07	2.15963e-06
ISG15	SL015510	1092	0.16264	0.031835	3.24e-07	2.30662e-06
ANXA6	SL003647	1913	-0.127672	0.0249918	3.25e-07	2.30662e-06
ANGPTL3	SL006803	1913	-0.131431	0.0257374	3.28e-07	2.3154e-06
EPB41	SL010830	1913	-0.137783	0.0270025	3.35e-07	2.35217e-06
CD33	SL005215	1913	0.122928	0.0242616	4.05e-07	2.82854e-06
NME1	SL003687	1092	-0.161625	0.0319506	4.22e-07	2.93167e-06
SELL	SL002823	1913	0.123511	0.0244522	4.39e-07	3.03372e-06
CDC2 CCNB1	SL010494	1913	-0.132997	0.0263736	4.59e-07	3.15532e-06
ADIPOQ	SL004258	1913	-0.123492	0.0245335	4.81e-07	3.28934e-06
PLG	SL000541	1913	-0.125034	0.0249058	5.16e-07	3.5104e-06
SLAMF6	SL014228	1913	0.130912	0.0261041	5.3e-07	3.58706e-06
TNC	SL003198	1913	0.123557	0.0246818	5.56e-07	3.74373e-06
TEC	SL010518	1913	-0.120745	0.0241695	5.86e-07	3.9256e-06
ANGPT2	SL001996	1913	0.122833	0.0246029	5.96e-07	3.97232e-06
PTPN1	SL004939	1913	-0.127699	0.0256224	6.23e-07	4.13131e-06
LRPAP1	SL005263	1913	-0.119911	0.0241866	7.13e-07	4.70437e-06
CCL7	SL000516	1913	0.121244	0.0244871	7.37e-07	4.8384e-06
SFTPD	SL004484	1913	-0.119925	0.024242	7.54e-07	4.92538e-06
CXCL12	SL004712	1913	0.122749	0.0249653	8.8e-07	5.72e-06
CFP	SL003192	1913	0.129994	0.0265215	9.51e-07	6.15105e-06
MIF	SL003080	1913	-0.120359	0.0246683	1.07e-06	6.88681e-06
PDGFB	SL000537	1913	-0.120155	0.0247276	1.18e-06	7.55776e-06
EGF	SL000084	1092	-0.158919	0.0327694	1.24e-06	7.9035e-06
CA13	SL004869	1913	-0.119232	0.0246205	1.28e-06	8.11903e-06
CCL25	SL003197	1913	0.116657	0.0240977	1.29e-06	8.14313e-06
NR3C1	SL006914	1913	-0.125345	0.0259128	1.32e-06	8.25314e-06
UBE2N	SL008143	1913	-0.116899	0.0241712	1.32e-06	8.25314e-06
FIGF	SL003320	1092	-0.15319	0.0318671	1.53e-06	9.52081e-06
CLEC11A	SL004362	1913	0.116979	0.0243466	1.55e-06	9.59976e-06
TKT	SL003655	1913	-0.117289	0.0244468	1.6e-06	9.86291e-06
IL27 EBI3	SL006915	1913	0.118229	0.0247751	1.82e-06	1.11666e-05
APOE	SL000276	1913	0.114764	0.0240565	1.84e-06	1.12368e-05
LEP	SL000498	1913	0.115753	0.0242768	1.86e-06	1.13064e-05
CDH6	SL004865	1913	-0.117721	0.0246926	1.87e-06	1.13148e-05
TFPI	SL001998	1913	0.117587	0.0246718	1.88e-06	1.13231e-05
PPIF	SL005793	1913	-0.120004	0.0252525	2.01e-06	1.20508e-05
IFNG	SL001802	1913	-0.117269	0.0246878	2.03e-06	1.21154e-05
SPINT1	SL004645	1913	0.118691	0.0249917	2.04e-06	1.212e-05
SCARF1	SL005221	1913	0.116098	0.0244746	2.1e-06	1.24203e-05
PTHLH	SL002561	1913	0.11637	0.0245495	2.13e-06	1.25412e-05
BCL2	SL000104	1913	-0.117871	0.0248743	2.15e-06	1.26025e-05
NGF	SL000305	1913	0.121018	0.0255695	2.21e-06	1.28966e-05
CSK	SL004781	1913	-0.117103	0.0247873	2.31e-06	1.34205e-05
AGT	SL000271	1913	-0.114081	0.0243907	2.91e-06	1.68319e-05
YWHAB,YWHAE,YWHAG,YWHAH,YWHAQ,YWHAZ,SFN	SL017611	1913	-0.115082	0.0247044	3.19e-06	1.83705e-05
IGFBP4	SL005171	1913	0.115212	0.0248042	3.4e-06	1.94943e-05
PDGFA	SL000535	1913	-0.113795	0.0245093	3.43e-06	1.95808e-05
GPC2	SL010463	1913	-0.115691	0.0249346	3.49e-06	1.98082e-05
LYVE1	SL008904	1913	-0.11462	0.0247066	3.5e-06	1.98082e-05
SERPINF2	SL000250	1913	0.117232	0.0252829	3.54e-06	1.99486e-05
CXCL3 CXCL2	SL017610	1913	-0.113138	0.0244173	3.6e-06	2.02e-05
TIMP3	SL003043	1913	-0.112392	0.0245581	4.73e-06	2.64276e-05
IL1RN	SL001990	1092	0.145217	0.0317694	4.85e-06	2.69833e-05
ICAM2	SL003177	1092	0.152218	0.033356	5.03e-06	2.78599e-05
ULBP3	SL005229	1913	-0.115002	0.025204	5.05e-06	2.78599e-05
PSMA6	SL005630	1913	-0.111007	0.0244376	5.56e-06	3.05451e-05
CSF3	SL001729	1913	0.110934	0.0244425	5.66e-06	3.09649e-05
FGF6	SL004340	1913	-0.111825	0.0246568	5.75e-06	3.13268e-05
MPO	SL001796	1913	0.110602	0.0243961	5.8e-06	3.14686e-05
LGALS7	SL005166	1092	-0.147547	0.0325693	5.89e-06	3.18254e-05
IL23R	SL005185	1913	0.109908	0.0242783	5.98e-06	3.21793e-05
KLK6	SL001797	1913	0.116413	0.0257207	6.01e-06	3.22087e-05
PROC	SL003974	1913	-0.113489	0.0251002	6.14e-06	3.27716e-05
KLK12	SL003916	1913	0.110358	0.0244412	6.32e-06	3.35958e-05
EPHA1	SL004137	1913	0.110584	0.0245092	6.42e-06	3.39898e-05
DHH	SL007003	1913	-0.111388	0.0246991	6.49e-06	3.42224e-05
COL18A1	SL000403	1913	0.112076	0.0249052	6.79e-06	3.56611e-05
EIF5	SL004759	1913	-0.109664	0.0244144	7.06e-06	3.69314e-05
KIR2DL4	SL012698	1913	0.10996	0.0244863	7.1e-06	3.69933e-05
DUSP3	SL008122	1913	-0.110702	0.0247786	7.91e-06	4.10507e-05
ADAMTS1	SL008421	1913	-0.114874	0.0257718	8.3e-06	4.29051e-05
TNFSF12	SL004365	1913	-0.110759	0.0249861	9.3e-06	4.78859e-05
CAMK2A	SL010491	1913	-0.110837	0.0250099	9.35e-06	4.79553e-05
LTA LTB	SL000507	1913	0.117906	0.0266107	9.39e-06	4.7973e-05
ERAP1	SL007729	1913	0.107517	0.0243069	9.72e-06	4.94665e-05
KLK4	SL003800	1913	-0.113278	0.0256588	1.01e-05	5.12019e-05
FSTL3	SL009324	1913	0.109073	0.0248017	1.09e-05	5.5045e-05
TPM4	SL003646	1092	-0.149438	0.0340087	1.11e-05	5.58402e-05
PYY	SL011509	1913	0.108241	0.0246489	1.13e-05	5.66294e-05
IFNL1	SL004348	1913	-0.110845	0.0253107	1.19e-05	5.94095e-05
PCSK7	SL014069	1913	0.109664	0.0250502	1.2e-05	5.96818e-05
NTN4	SL007673	1913	0.106869	0.0245147	1.3e-05	6.44113e-05
FAM107B	SL016129	1913	0.111701	0.0256627	1.34e-05	6.61436e-05
EIF4H	SL004924	1092	-0.142929	0.032859	1.36e-05	6.68794e-05
AZU1	SL004589	1913	-0.107308	0.0247154	1.41e-05	6.90795e-05
MAPKAPK3	SL004765	1913	-0.106676	0.0245715	1.42e-05	6.93108e-05
C1R	SL000310	1913	-0.119133	0.0274651	1.44e-05	7.00267e-05
KPNA2	SL004718	1913	0.109638	0.0253765	1.56e-05	7.55823e-05
FABP5	SL005352	1913	0.106083	0.0247155	1.77e-05	8.54415e-05
CFH	SL000415	1913	0.110235	0.0258945	2.07e-05	9.95571e-05
CCL14	SL003329	1913	0.10577	0.0248951	2.15e-05	0.000103027
PRKACA	SL010513	1913	-0.109367	0.0257948	2.24e-05	0.00010695
HAT1	SL004725	1913	-0.107303	0.0253241	2.26e-05	0.000107514
IL11	SL000470	1913	-0.109621	0.0258898	2.29e-05	0.000108548
EEF1B2	SL005685	1092	-0.138925	0.0328377	2.33e-05	0.000110046
PRTN3	SL004008	1913	0.102236	0.0242406	2.47e-05	0.000116241
CCL23	SL003301	1913	0.100824	0.0239206	2.5e-05	0.000116815
MFGE8	SL006523	1913	0.10202	0.0242051	2.5e-05	0.000116815
FABP3	SL001774	1913	0.101045	0.0240541	2.66e-05	0.00012385
CD93	SL007696	1092	0.134057	0.0319545	2.73e-05	0.00012666
TNNI3	SL001761	1913	0.102794	0.0246172	2.97e-05	0.00013731
SHBG	SL005102	1913	-0.102079	0.0244845	3.06e-05	0.000140975
SELE	SL001945	1913	0.102232	0.0245376	3.1e-05	0.000142318
TNFRSF1A	SL001992	1913	0.103127	0.024815	3.24e-05	0.000148227
SLAMF7	SL016928	1913	0.0999501	0.0241057	3.38e-05	0.000154095
CDNF	SL012538	1913	0.102265	0.024703	3.48e-05	0.000158105
CD200	SL014268	1913	0.10401	0.0251586	3.56e-05	0.000161182
CNTN2	SL008623	1913	0.10125	0.0245299	3.67e-05	0.000165591
IL3RA	SL005187	1913	-0.101452	0.0246621	3.89e-05	0.000174917
CCL13	SL000517	1913	-0.103886	0.0253269	4.1e-05	0.000183105
ARID3A	SL011549	1913	-0.106635	0.0259986	4.1e-05	0.000183105
ADAM9	SL004642	1913	0.101846	0.0248462	4.15e-05	0.00018471
MATK	SL010505	1913	-0.106356	0.0259627	4.19e-05	0.00018586
EFNB2	SL007274	1092	0.135826	0.0332312	4.36e-05	0.00019275
LILRB1	SL005190	1913	0.0988454	0.0242303	4.52e-05	0.000199153
MAP2K2	SL010501	1913	0.0991507	0.024375	4.75e-05	0.000208587
MFRP	SL010466	1913	-0.100363	0.0246823	4.78e-05	0.000209205
TNFRSF11B	SL002539	1913	0.104392	0.0256925	4.84e-05	0.000211127
FGF16	SL004334	1913	-0.0988351	0.024344	4.91e-05	0.000213471
WIF1	SL004652	1913	0.0999007	0.0246181	4.95e-05	0.0002145
CRLF2	SL005226	1913	-0.104012	0.0257318	5.3e-05	0.000228161
CCL1	SL003176	1913	0.103751	0.0256683	5.3e-05	0.000228161
LAYN	SL004646	1913	0.102552	0.0253817	5.34e-05	0.000229131
APOE	SL004668	1913	0.0977553	0.0242462	5.54e-05	0.000236939
ZAP70	SL010519	1913	0.103225	0.0256309	5.64e-05	0.000240432
BST1	SL008644	1913	0.0956671	0.0237964	5.81e-05	0.000246878
COMMD7	SL004704	1913	-0.100098	0.0249264	5.93e-05	0.000251164
FGF8	SL014308	1913	-0.0977094	0.0243966	6.2e-05	0.000261756
APOE	SL004669	1913	0.0970585	0.0242813	6.41e-05	0.000268892
AKT1 AKT2 AKT3	SL017614	1913	-0.0989602	0.0247579	6.41e-05	0.000268892
RGMA	SL010467	1913	0.0993186	0.0248703	6.51e-05	0.000272218
CDON	SL014092	1913	0.095578	0.0239543	6.61e-05	0.000275522
IFNL2	SL004349	1913	-0.100546	0.0252442	6.81e-05	0.00028296
TK1	SL000057	1913	0.103314	0.0259824	7e-05	0.000289937
TPT1	SL005679	1913	-0.0983198	0.0247334	7.03e-05	0.000290264
POR	SL000528	1913	0.0971211	0.0244589	7.16e-05	0.000294705
PES1	SL011772	1913	-0.0988747	0.0249397	7.35e-05	0.00030158
NSFL1C	SL006268	1913	-0.103459	0.0261523	7.62e-05	0.000311684
CCL22	SL003187	1913	0.101064	0.0255683	7.73e-05	0.000315202
LSAMP	SL005196	1913	0.0973073	0.0246445	7.87e-05	0.000319917
H2AFZ	SL002093	1913	0.0979801	0.0248498	8.05e-05	0.000326224
METAP1	SL010374	1913	-0.0989762	0.0251182	8.13e-05	0.000328452
CST5	SL008382	1913	0.097146	0.0247133	8.46e-05	0.000340736
C10orf54	SL017424	1092	-0.126179	0.0321696	8.77e-05	0.000352141
SPON1	SL005115	1913	0.0964349	0.0246697	9.27e-05	0.000370354
APOA1	SL000019	1913	-0.0959186	0.0245402	9.28e-05	0.000370354
LYZ	SL000510	1913	0.0953639	0.0244145	9.38e-05	0.00037321
ING1	SL009628	1913	-0.0988359	0.0253501	9.67e-05	0.000383586
CD47	SL004838	1092	-0.128415	0.0329523	9.74e-05	0.000385199
TGFB2	SL000088	1913	-0.102763	0.0263996	9.92e-05	0.00039114
MMP14	SL002646	1913	0.0967766	0.0249354	0.000103989	0.000408795
TNFRSF9	SL004126	1913	0.0974668	0.0251366	0.000105543	0.000413666
DNAJB1	SL000449	1913	-0.104376	0.0269518	0.000107648	0.00042066
RAC1	SL004009	1913	-0.0954738	0.0246665	0.000108577	0.000423031
CDH1	SL000055	1913	0.0967999	0.0250667	0.000112601	0.000437412
ITGA1 ITGB1	SL003179	1913	0.0944701	0.0244826	0.000114011	0.000441582
CST2	SL008516	1913	0.0958029	0.0248935	0.000118836	0.000458917
ICAM1	SL002922	1913	0.0924556	0.0240492	0.000120833	0.00046526
IL4	SL000480	1913	-0.0997549	0.0259976	0.000124503	0.00047799
MRC1	SL004579	1913	0.0956953	0.0249588	0.000126008	0.000482357
YWHAZ	SL005688	1092	-0.128515	0.0335576	0.000128313	0.000489753
PA2G4	SL008331	1913	-0.092596	0.024223	0.000132028	0.000502472
MED1	SL010328	1913	-0.0970108	0.0253901	0.000133013	0.000504757
EFNA3	SL004139	1092	0.124277	0.0326565	0.000141476	0.000535326
SERPINE2	SL004457	1913	-0.0947145	0.0249077	0.000143179	0.000540213
PRSS3	SL006480	1913	-0.0959652	0.0252591	0.00014514	0.000546042
PRKCA	SL000551	1913	-0.0948329	0.025031	0.000151491	0.000568308
CDH12	SL004864	1913	-0.0915247	0.0242224	0.000157767	0.000590165
STIP1	SL010250	1913	-0.0918808	0.0244172	0.000167921	0.000626364
CGA FSHB	SL000428	1913	0.0899374	0.0239143	0.00016936	0.000629942
PDPK1	SL006998	1913	-0.0935929	0.0248935	0.000170097	0.000630896
SOST	SL007631	1092	0.121145	0.0322684	0.000173844	0.000642978
FGF7	SL001691	1913	-0.0911941	0.0243708	0.000182609	0.000673499
IGF1	SL000047	1913	-0.0927671	0.0248262	0.00018648	0.000684722
ITGAV ITGB5	SL003182	1913	-0.0923924	0.0247278	0.000186695	0.000684722
IL17RD	SL010613	1913	0.0966802	0.0258856	0.000187786	0.000686805
TNFRSF19	SL004863	1913	0.0930699	0.024985	0.000195289	0.000712262
CCL18	SL003323	1913	0.090953	0.0244913	0.000204259	0.000742914
FER	SL005588	1913	-0.0920753	0.0248077	0.000205989	0.000747137
CSNK2A1	SL007324	1913	-0.0957981	0.025833	0.000208603	0.000754534
CSH1 CSH2	SL009328	1092	-0.120709	0.0325621	0.000209703	0.000756429
PAK3	SL010508	1913	0.0961589	0.025972	0.000213559	0.000768227
HGF	SL000441	1913	0.092351	0.024957	0.000215258	0.000772223
STAT1	SL004396	1092	0.119653	0.0323534	0.000217044	0.000775332
TNFSF11	SL002541	1913	0.0928852	0.0251184	0.000217389	0.000775332
ACP5	SL004118	1913	-0.101975	0.0275807	0.000217896	0.000775332
CGA CGB	SL001766	1913	0.0900911	0.0243764	0.000219167	0.000777747
IL1R1	SL001997	1913	0.0892392	0.0242271	0.000230096	0.000814329
S100A12	SL004783	1092	-0.119886	0.0326223	0.000237895	0.000839667
STAT6	SL007229	1092	-0.117916	0.0321247	0.000242019	0.000850613
PRKCD	SL000554	1913	-0.0942894	0.02569	0.000242292	0.000850613
FABP1	SL006131	1092	0.11798	0.032195	0.000247771	0.000867529
PTH	SL003970	1913	-0.0919819	0.0251282	0.000251716	0.000876913
CFC1	SL010451	1913	0.0886091	0.0242072	0.000251787	0.000876913
RSPO2	SL013989	1913	-0.0950492	0.0260447	0.000262789	0.000912809
EDA	SL004644	1913	0.0904607	0.0247987	0.000264494	0.000916308
MAPT	SL004230	1913	-0.0896246	0.024656	0.000277981	0.000960498
EPHB4	SL004845	1913	-0.0911458	0.0251403	0.000288425	0.00099314
C9	SL000325	1913	0.0905931	0.0249911	0.000288941	0.00099314
CA10	SL010449	1913	0.0948095	0.026171	0.000291553	0.000999502
STAT3	SL007221	1092	-0.117953	0.0325969	0.000296276	0.00101305
TNFRSF10B	SL004157	1092	-0.121477	0.033585	0.000298032	0.00101641
NBL1	SL005156	1913	0.0970384	0.0268927	0.000308148	0.00104818
CNTN4	SL010454	1913	0.0900076	0.0250169	0.000320833	0.00108851
CAMK2B	SL010492	1913	-0.0884242	0.0245969	0.000324479	0.00109804
TMPRSS15	SL010372	1913	-0.108871	0.030333	0.000331718	0.00111965
IL34	SL013548	1913	0.0946741	0.0264063	0.000336709	0.00113359
SIGLEC6	SL005217	1913	0.0876449	0.0244801	0.000343255	0.00115267
SECTM1	SL005430	1092	0.116518	0.0326146	0.000353509	0.00118152
C3	SL003220	1913	0.0926715	0.0259405	0.000353647	0.00118152
ICOSLG	SL004853	1913	-0.0868883	0.0243267	0.000354641	0.00118184
RPS7	SL011528	1913	-0.0901489	0.0252645	0.000359427	0.00119475
FGF12	SL005161	1913	-0.0909792	0.0255151	0.000362893	0.00120323
CRTAM	SL014208	1913	-0.0887713	0.0249227	0.000368235	0.00121787
AKR7A2	SL003658	1913	-0.0873333	0.024528	0.000370063	0.00122084
MIA	SL001947	1913	0.0888541	0.0249626	0.000371571	0.00122274
CXCL16	SL004016	1913	-0.0870267	0.0245	0.000382152	0.00125441
FLRT1	SL014071	1913	-0.0880586	0.0248137	0.00038701	0.00126719
INHBA	SL001938	1913	0.0868548	0.0245067	0.00039391	0.00128658
TPSB2	SL010617	1913	0.0865537	0.0245272	0.000417315	0.00135964
PRKCZ	SL000557	1913	-0.088859	0.0251876	0.000418884	0.00136137
PIANP	SL019019	1092	0.114327	0.0324749	0.00043078	0.00139658
CXCL9	SL003188	1092	0.111067	0.031751	0.000468666	0.00151566
NAPA	SL011202	1913	-0.0846429	0.0242499	0.000482219	0.00155566
TNF	SL002517	1092	0.115847	0.0333534	0.000514033	0.00165423
IL2RG	SL003307	1913	-0.0844873	0.0243389	0.000517968	0.00166282
EIF4G2	SL011211	1913	-0.0857136	0.024778	0.000541658	0.00173463
ACY1	SL005574	1913	0.0838903	0.0242733	0.000548103	0.001751
NMT1	SL006476	1913	-0.0849792	0.0246466	0.000564948	0.00180043
LPO	SL007153	1913	0.0840248	0.0243822	0.000568637	0.0018078
FCN3	SL002086	1913	0.0842638	0.0244614	0.00057154	0.00181264
PIGR	SL005797	1913	-0.089793	0.0261124	0.000584501	0.00184928
IGFBP1	SL000462	1913	-0.0844554	0.0245893	0.000593353	0.00187277
PRKAA2 PRKAB2 PRKAG1	SL016549	1913	-0.0833129	0.0242906	0.000603922	0.00190156
AIF1	SL004768	1913	-0.0879738	0.0256681	0.00060949	0.0019145
PPIA	SL004823	1913	-0.0838473	0.0245466	0.000635855	0.00199255
GREM1	SL007024	1913	-0.0853278	0.0249916	0.000639537	0.00199931
PLG	SL000268	1913	-0.0827482	0.0244526	0.000714327	0.00222782
F10	SL000360	1913	-0.0841323	0.0248822	0.000721636	0.00224528
MCL1	SL003755	1092	0.113015	0.0334947	0.000740527	0.00229861
MDK	SL002621	1913	0.0840425	0.0249372	0.000751223	0.00232629
UNC5D	SL005231	1913	0.0847202	0.025151	0.000755881	0.00232629
GPC5	SL012469	1913	0.0828836	0.0246061	0.000756031	0.00232629
LMNB1	SL006132	1913	-0.088456	0.0262619	0.000756532	0.00232629
GOT1	SL000280	1913	-0.088268	0.0262159	0.000760002	0.0023315
CD97	SL004726	1913	0.0886059	0.0263469	0.000770868	0.00235688
TNFRSF8	SL004180	1913	0.087049	0.0258867	0.000771866	0.00235688
DLL4	SL010457	1913	-0.0892188	0.0265395	0.000774531	0.00235953
ERBB3	SL002519	1913	-0.0834828	0.0248857	0.000794639	0.00241519
SHC1	SL014469	1913	-0.0824908	0.0246804	0.000830702	0.00251896
FGF4	SL003171	1913	-0.0847508	0.0254028	0.000849094	0.00255815
EIF4EBP2	SL008378	1913	-0.0879397	0.0263596	0.000849467	0.00255815
FN1	SL010349	1913	-0.0921218	0.0276132	0.000849468	0.00255815
FLT3	SL004636	1913	0.0838361	0.0251497	0.000857681	0.00257697
SOD1	SL000581	1913	-0.0810445	0.0243278	0.000864233	0.00259073
KREMEN2	SL010393	1913	-0.0817162	0.0245475	0.000871905	0.00260777
LRP8	SL004610	1913	0.0825874	0.0248853	0.000904314	0.00269856
NRXN1	SL009054	1913	0.0828051	0.0250162	0.000932753	0.00277711
C3	SL000312	1913	0.0861423	0.0260683	0.000951519	0.00282657
IL6ST	SL003872	1913	0.0817404	0.0247459	0.000955925	0.00283325
COL23A1	SL014048	1913	-0.0826498	0.0251118	0.000997336	0.00294933
PLXNB2	SL009948	1092	0.108396	0.0329509	0.00100318	0.00295994
PSME1	SL008176	1913	-0.0812211	0.0247435	0.00102885	0.00302888
C5 C6	SL000321	1913	-0.0847045	0.0258892	0.00106864	0.00313899
SNX4	SL005372	1913	-0.0810406	0.0248489	0.00110888	0.00324991
MBD4	SL009629	1913	-0.086637	0.0266211	0.00113612	0.00332234
PDE4D	SL011404	1913	-0.0816391	0.0250923	0.00113971	0.00332543
CSNK2A1 CSNK2B	SL016550	1913	-0.0794057	0.0245141	0.00119872	0.00348984
AREG	SL000136	1913	-0.078668	0.0242945	0.00120327	0.00349533
UBE2L3	SL008157	1913	-0.079864	0.0247183	0.00123374	0.00356956
AMICA1	SL009202	1913	-0.0819287	0.0253583	0.00123426	0.00356956
FLRT2	SL008360	1092	0.106402	0.0329908	0.00125888	0.00363276
AIMP1	SL003334	1913	0.0797982	0.0247489	0.00126274	0.0036359
EREG	SL000139	1913	-0.0821252	0.0254945	0.00127616	0.00366652
PRDX1	SL004919	1913	-0.0784269	0.0243662	0.00128781	0.00369192
KLK8	SL003915	1913	0.0798041	0.0248342	0.00131135	0.00375121
PON1	SL005493	1913	-0.084719	0.0263813	0.00132123	0.00377125
GSN	SL005572	1913	-0.0818323	0.025529	0.00134845	0.0038406
NCR3	SL005205	1913	0.0793136	0.0247519	0.00135369	0.00384718
GPC6	SL012881	1092	-0.10338	0.0322835	0.0013635	0.0038667
FGF20	SL004338	1913	-0.0804301	0.02527	0.00145845	0.00412704
YWHAB	SL004815	1092	-0.103632	0.0325997	0.00147814	0.00417376
S100A4	SL004821	1092	-0.10116	0.0318933	0.00151489	0.00426834
CPNE1	SL011808	1913	-0.075966	0.0240027	0.00155143	0.00436194
N6AMT1	SL018921	1092	-0.101139	0.0320082	0.00157896	0.00442985
UBC	SL017290	1092	0.101192	0.0320531	0.00159388	0.00446219
SPTAN1	SL008190	1913	-0.0788354	0.0249838	0.00160249	0.00447673
SEMA3E	SL010470	1913	0.0773923	0.0245547	0.00162249	0.00452298
LTBR	SL000509	1913	0.0821514	0.0260766	0.00163056	0.00453586
IL17A	SL001713	1092	-0.102454	0.0325998	0.0016735	0.00464548
SOD2	SL001815	1913	-0.0776306	0.024804	0.00174945	0.00484604
LRRK2	SL017128	1092	-0.104862	0.0336807	0.00184938	0.00511208
MAPK14	SL006920	1913	-0.0772805	0.024854	0.00187481	0.00517149
PRLR	SL005212	1913	0.077624	0.0249764	0.00188423	0.00518658
ICOS	SL005170	1913	-0.0783547	0.0253617	0.00200504	0.00550755
MMEL1	SL010376	1913	-0.0765323	0.0248327	0.00205676	0.00563785
MET	SL000134	1913	0.0762295	0.024751	0.00207103	0.00566514
CRELD1	SL012774	1092	0.0995902	0.0323503	0.00208049	0.00567917
CA7	SL004868	1913	-0.0777023	0.0253018	0.00213327	0.00581116
ITIH4	SL004739	1913	0.0782758	0.0255071	0.00214929	0.0058427
STUB1	SL019100	1092	-0.102059	0.0333404	0.00220501	0.00597139
RAD51	SL006922	1913	0.0784773	0.0256375	0.00220573	0.00597139
ICAM3	SL003178	1913	-0.0777111	0.0253951	0.00221277	0.00597812
CAMK1D	SL010490	1913	0.0780591	0.0255503	0.0022497	0.00605462
MMP1	SL000521	1913	-0.0765361	0.0250589	0.0022562	0.00605462
SBDS	SL011529	1913	-0.0749078	0.0245317	0.00226184	0.00605462
F11	SL002662	1913	-0.07599	0.0248905	0.00226585	0.00605462
SIGLEC1	SL001753	1913	0.0771198	0.0252626	0.00226773	0.00605462
MATN2	SL010465	1913	0.0759878	0.0248929	0.00226875	0.00605462
ADCYAP1	SL011498	1913	-0.0754268	0.0247473	0.00230461	0.00613783
PDE3A	SL016553	1913	-0.0777213	0.0255244	0.00232694	0.00618477
CTSG	SL000345	1913	-0.075415	0.0247776	0.00233705	0.00619909
CRYZL1	SL018887	1092	0.0969679	0.032	0.00244354	0.00646849
FN1	SL010348	1913	-0.0804048	0.0265485	0.00245695	0.0064791
HS6ST1	SL014129	1092	0.101633	0.0335606	0.00245884	0.0064791
IL24	SL007385	1913	-0.0785697	0.0259483	0.00246235	0.0064791
IL17F	SL004352	1913	0.0758356	0.0250881	0.00250475	0.00656869
CTSZ	SL008380	1913	0.0740047	0.0244841	0.00250641	0.00656869
F2	SL000558	1913	-0.0789605	0.0261474	0.0025292	0.00661522
IL17RC	SL011068	1913	0.073907	0.0244816	0.00253707	0.00662261
ISLR2	SL018587	1092	0.0985522	0.0326709	0.00255697	0.00666133
MMP8	SL000526	1913	-0.075388	0.0250283	0.00259434	0.00674503
	SL000311	1913	0.0775434	0.0257489	0.00259938	0.00674503
LUM	SL006230	1092	0.0976827	0.0324431	0.00260483	0.00674583
IGHE IGK@ IGL@	SL000461	1913	-0.0727162	0.0241959	0.00265313	0.00685741
CCL21	SL003193	1913	0.0741308	0.0247007	0.00268951	0.00693778
CCL20	SL000133	1913	-0.0767897	0.0256032	0.00270672	0.00696346
ANP32B	SL011769	1913	-0.0756302	0.0252236	0.00271411	0.00696346
PRKCI	SL007228	1913	-0.0728195	0.0242874	0.00271538	0.00696346
SYNCRIP	SL007022	1913	0.07963	0.0265659	0.00272248	0.00696547
TNFRSF14	SL004145	1913	0.0741527	0.0247425	0.00272677	0.00696547
LCORL	SL006698	1913	-0.0805054	0.0269654	0.00283105	0.0072178
FAM107A	SL004752	1913	0.0792723	0.0265894	0.00286986	0.00730256
FCN2	SL006542	1913	-0.0749533	0.0251485	0.00287844	0.00731024
FSTL1	SL009349	1092	0.0981166	0.0329324	0.00288877	0.0073223
MICA	SL005199	1913	0.0725037	0.0244015	0.00296561	0.0075026
CDK5 CDK5R1	SL010496	1913	0.0771153	0.0259801	0.00299512	0.00756269
CPE	SL008703	1913	0.0728728	0.0245775	0.0030267	0.00762774
AIP	SL011629	1913	0.0743541	0.0251365	0.00309633	0.00778827
KRT18	SL000655	1913	-0.0751596	0.025462	0.00315893	0.00793056
CCL4L1	SL004356	1913	0.0727084	0.024736	0.0032887	0.00824059
OLFM4	SL008590	1913	-0.0736252	0.0250533	0.00329546	0.00824179
HNRNPA2B1	SL004891	1913	-0.0712402	0.0242591	0.00331794	0.00828222
RPS6KA5	SL006919	1913	-0.0746518	0.0254425	0.00334475	0.00833331
HSPA8	SL004899	1913	-0.0743679	0.02541	0.00342557	0.00851851
CFL1	SL004920	1913	-0.0741069	0.0253264	0.00343264	0.00851996
FUT3	SL005575	1913	-0.071624	0.0244944	0.00345463	0.00855836
F10	SL003324	1913	-0.074221	0.0254567	0.00355031	0.00877882
CAMK2D	SL010493	1913	-0.0715768	0.0245815	0.00359334	0.00886852
CCL3	SL000519	1913	0.0723034	0.024852	0.00362173	0.00892182
FGF19	SL004337	1913	0.0701451	0.0241158	0.00362956	0.00892436
CD274	SL004852	1913	0.0706057	0.0243291	0.00370657	0.00909668
TPM2	SL004908	1913	0.075575	0.0260695	0.00374384	0.009171
NRG1	SL004297	1092	-0.0948477	0.0327329	0.00375999	0.00919342
CXCL8	SL000039	1913	0.0714249	0.024686	0.00381175	0.00930266
CD5L	SL006108	1913	0.0703179	0.0244462	0.00402203	0.00979763
PDE11A	SL016555	1913	-0.0718861	0.0250071	0.00404502	0.00983539
SIRPA	SL008967	1092	0.0912759	0.031925	0.00424875	0.0103117
FGF5	SL004339	1913	-0.0720121	0.0252246	0.00430598	0.0104313
FYN	SL006913	1913	-0.0707157	0.0248015	0.0043546	0.0105296
TNFSF4	SL004649	1913	-0.0742219	0.0261723	0.00456975	0.0110296
FGF10	SL004333	1913	-0.0741463	0.0261889	0.00463723	0.0111719
TNNI2	SL004594	1913	0.0689431	0.0244194	0.00475338	0.0114307
CHGA	SL002762	1092	0.0920032	0.0325956	0.00476415	0.0114357
C5	SL000320	1913	0.0723064	0.025648	0.00481466	0.0115359
WISP3	SL004690	1092	-0.0915624	0.0324871	0.00482608	0.0115422
CHST2	SL013988	1913	-0.0711399	0.0252879	0.00490508	0.011689
IDE	SL007122	1913	0.0691757	0.0245914	0.00490817	0.011689
SRC	SL010516	1913	-0.0710829	0.0252766	0.00492037	0.011689
IGFBP2	SL000466	1092	-0.0905725	0.032209	0.0049231	0.011689
ABL1	SL006892	1913	-0.0713654	0.0254288	0.00500868	0.0118649
IL1RL2	SL004875	1913	0.0696056	0.0248055	0.00501526	0.0118649
NTRK3	SL004639	1913	0.0690504	0.0246635	0.0051149	0.0120789
TIMP1	SL000591	1913	-0.0697364	0.0249312	0.0051554	0.0121527
HTRA2	SL004860	1913	0.0691011	0.0247167	0.00517835	0.0121849
PPA1	SL004914	1913	0.0723213	0.0259265	0.00527937	0.0124004
DKK4	SL010612	1913	0.0684646	0.0245547	0.00529945	0.0124253
SUMO3	SL018938	1092	-0.0906023	0.0325389	0.00536227	0.0125502
PLK1	SL005258	1913	-0.071442	0.0257043	0.00544632	0.0127242
SGTA	SL011533	1913	-0.0697841	0.0251235	0.0054755	0.0127697
VAV1	SL014488	1092	-0.0899199	0.0323796	0.00548535	0.01277
CFI	SL003328	1913	0.0719865	0.0261131	0.00583838	0.0135678
SIGLEC9	SL005219	1913	0.0656247	0.0238839	0.00600232	0.0139241
LYN	SL006917	1913	-0.0677106	0.0247415	0.00620556	0.0143702
CSF2	SL001726	1913	0.0683789	0.0250021	0.00623939	0.0144231
CLEC1B	SL013488	1913	-0.067073	0.0247104	0.00664043	0.0153232
FGFR1	SL003060	1913	0.0674809	0.0248688	0.00665803	0.0153368
FGFR3	SL004063	1913	-0.068041	0.0250987	0.00670933	0.015407
PDE5A	SL011405	1913	-0.0664464	0.0245117	0.00671198	0.015407
VTN	SL000616	1092	-0.0864302	0.0320765	0.0070494	0.0161533
TNFRSF6B	SL003739	1913	0.0689282	0.0256387	0.00717869	0.0164209
LYPD3	SL008402	1092	0.0877593	0.0327426	0.00735604	0.0167974
IGFBP6	SL005172	1913	0.0673851	0.0251993	0.00749339	0.0170813
RARRES2	SL005152	1913	0.0682332	0.0255772	0.00763659	0.0173505
RPS3	SL008059	1913	-0.0678201	0.025423	0.00763792	0.0173505
MSN	SL005846	1913	-0.0653605	0.0245092	0.00765819	0.0173665
KLRK1	SL005204	1913	0.0661932	0.0248982	0.0078476	0.0177629
CAT	SL000342	1913	0.0641566	0.024137	0.00786004	0.0177629
BCL6	SL007223	1092	0.0906932	0.034288	0.00816803	0.0184272
C6	SL000322	1913	0.0685052	0.026025	0.00848133	0.0191012
CD59	SL004557	1092	0.086786	0.0330074	0.00855646	0.0192129
PAK7	SL010510	1913	-0.068379	0.0260082	0.00856022	0.0192129
ANGPT4	SL004643	1913	-0.0659676	0.0251081	0.00860539	0.0192814
C8A C8B C8G	SL000324	1913	0.0669765	0.0255209	0.00868069	0.0194169
STK16	SL010517	1913	0.0694425	0.0266324	0.00912205	0.0203695
CD70	SL007195	1913	-0.0661523	0.0254343	0.00929775	0.0207266
IL12RB1	SL004148	1913	0.065615	0.0252394	0.00933036	0.020764
FTH1 FTL	SL000420	1913	-0.0635558	0.0246779	0.0100121	0.0222393
CHRDL1	SL009400	1913	0.0648337	0.0251792	0.0100272	0.0222393
RNASEH1	SL017528	1092	-0.0836021	0.0325182	0.0101425	0.0224571
PDXP	SL011709	1913	-0.0627368	0.0244319	0.0102339	0.0226214
SPP1	SL002688	1092	0.082478	0.0321273	0.0102516	0.0226224
FUT5	SL014008	1913	0.0630843	0.0245838	0.0102853	0.0226587
LDHB	SL000493	1913	-0.063819	0.0249559	0.0105496	0.0232021
STC1	SL005789	1913	0.0640483	0.0250766	0.0106461	0.0233752
NME2	SL004921	1913	-0.0631007	0.0247199	0.0106913	0.0234351
TDGF1	SL005155	1913	-0.0681353	0.0267374	0.0108245	0.0236877
MMP16	SL003331	1913	-0.0630396	0.0247747	0.0109428	0.0239067
INS	SL000021	1913	-0.064545	0.0253752	0.0109708	0.0239281
TP53	SL000074	1092	-0.0842967	0.0331501	0.0109944	0.0239398
NOG	SL004683	1092	0.0835709	0.0329049	0.0110925	0.0241133
NPPA	SL002505	1913	-0.0670461	0.0264244	0.0111716	0.0242451
UFM1	SL010528	1913	-0.0625489	0.0246848	0.0112799	0.0244397
HP	SL000437	1913	-0.0632385	0.0250045	0.011436	0.0247372
Human-virus	SL004698	1913	0.0646612	0.0256142	0.0115887	0.0250262
SEZ6L2	SL011630	1913	-0.0624515	0.0247698	0.0116932	0.0252105
CCL28	SL003303	1913	0.0625702	0.0248977	0.0119679	0.0257604
CAMK1	SL010489	1913	-0.0616737	0.0245614	0.012039	0.025871
CGA TSHB	SL000589	1913	0.0609991	0.0244107	0.0124592	0.0267302
IL7	SL000483	1913	-0.0652501	0.0261325	0.0125285	0.0268351
PTPN6	SL004940	1913	-0.0616279	0.0246934	0.0125701	0.0268804
ESAM	SL005160	1913	0.062254	0.0249505	0.0125923	0.026884
ACP1	SL008063	1913	-0.0615226	0.0247124	0.0127906	0.0272632
BAD	SL003700	1092	-0.0811403	0.0326322	0.0129004	0.0274525
IL6	SL000087	1913	-0.0611288	0.0245976	0.0129495	0.0275124
NPPB	SL002785	1092	0.0802175	0.0324426	0.0134134	0.0284403
SNAP25	SL007311	1092	0.0816957	0.0330462	0.0134296	0.0284403
SERPINA10	SL004467	1092	-0.0808926	0.0327525	0.0135184	0.0285824
NOV	SL005236	1913	-0.064321	0.0260581	0.0135731	0.028652
EPO	SL000408	1092	0.0797762	0.0328364	0.0151195	0.031865
WFIKKN2	SL010391	1913	0.0600573	0.0247542	0.0152603	0.0321102
TYRO3	SL004136	1913	0.0658022	0.0271757	0.0154624	0.0324834
TOP1	SL004305	1913	-0.0608748	0.0252723	0.0160071	0.0335739
CLEC7A	SL007640	1913	-0.0583307	0.0243418	0.0165608	0.03468
CDKN1B	SL000076	1913	0.0604295	0.0252654	0.0167664	0.0350546
MSTN	SL004357	1092	0.0766803	0.0320988	0.0168997	0.0352771
TFF3	SL006119	1913	-0.0601683	0.025197	0.0169443	0.0353142
GAPDH	SL003785	1913	-0.0587667	0.0247006	0.0173519	0.0361063
PIM1	SL002702	1913	-0.0589571	0.0248064	0.0174688	0.036292
TNFRSF17	SL004672	1913	0.0585053	0.0246698	0.0177144	0.036744
MSLN	SL001905	1913	-0.0613778	0.0259661	0.0180904	0.0374647
CD40LG	SL003862	1913	-0.0596678	0.0252615	0.0181765	0.0374939
ENPP7	SL009045	1913	0.0571742	0.0242066	0.01818	0.0374939
C3	SL000314	1913	0.0589064	0.0249421	0.0181901	0.0374939
DSC2	SL008631	1092	0.0772225	0.0327415	0.0183462	0.0377564
F3	SL000024	1913	0.0589042	0.0250222	0.0185685	0.038154
POMC	SL009210	1092	0.0759509	0.0323559	0.018907	0.0387889
BMP6	SL003993	1092	0.0747596	0.0319895	0.0194388	0.0398177
IL13	SL001718	1913	-0.0587985	0.0252079	0.019672	0.0402326
VEGFA	SL003310	1913	0.0595818	0.0255956	0.0199222	0.040681
GSTA3	SL000670	1913	0.0572423	0.0246761	0.0203549	0.0414999
DSC3	SL008709	1913	-0.0591227	0.0255766	0.0208001	0.042342
CA4	SL010369	1913	0.0613557	0.0265518	0.0208443	0.0423661
HBEGF	SL000138	1913	-0.0580572	0.0251583	0.0210171	0.0426514
PTK6	SL010514	1913	-0.0595733	0.0258939	0.0214105	0.0433826
	SL007403	1913	-0.0577411	0.0251602	0.0217367	0.0439759
HMOX2	SL004751	1913	-0.0605529	0.0264091	0.0218546	0.0441463
CAPN1 CAPNS1	SL000337	1913	-0.0561708	0.0245618	0.0222004	0.0447759
PRKAA1 PRKAB1 PRKAG1	SL016548	1913	-0.0572998	0.025122	0.0225568	0.0454249
GRAP2	SL005725	1913	-0.0568851	0.0249698	0.0227171	0.0456777
HMGN1	SL013165	1092	0.0737404	0.0325928	0.0236682	0.0475173
LYN	SL010500	1913	-0.0561772	0.0248445	0.0237496	0.047608
APOL1	SL005699	1092	-0.0741111	0.0328833	0.0242113	0.0484596
IFNA7	SL019978	1092	-0.0726316	0.0322828	0.0244581	0.048869
HAMP	SL004536	1913	0.0547427	0.0243371	0.0244903	0.048869

## Sheet: Supplementary Data 5
Supplementary Data 5: Summary of co-expression with LAG3 at MESA Exams 1 and 5 for proteins identified at FDR < 0.05 in FHS and demonstrating Bonferroni-corrected statistical significance in both MESA Exams 1 and 5 (both P<0.05/657)
		MESA Exam 1				MESA Exam 5
EntrezGeneSymbol	SomaId	N	Beta	SE	P-value	N	Beta	SE	P-value
VCAM1	SL001720	938	0.479751	0.0327261	8.94042e-44	929	0.538823	0.0295031	1.6802e-63
GZMA	SL004298	938	0.351832	0.0307379	2.07564e-28	929	0.374484	0.030869	1.90913e-31
CD48	SL010450	938	0.351678	0.0310243	6.29044e-28	929	0.41201	0.0303133	2.33163e-38
EPHB2	SL007179	938	0.375067	0.0330901	6.34479e-28	929	0.467818	0.03152	1.12743e-44
CXCL10	SL003183	938	0.348365	0.0312549	4.13336e-27	929	0.370928	0.031085	1.51199e-30
CD163	SL005764	938	0.343124	0.0309721	8.02978e-27	929	0.380023	0.0307331	1.6207e-32
IL18BP	SL002508	938	0.372969	0.0348033	2.69075e-25	929	0.443136	0.032685	3.4215e-38
GRN	SL007173	938	0.324147	0.0310959	4.30397e-24	929	0.333595	0.0305744	4.27018e-26
AMIGO2	SL015046	938	0.320646	0.0310619	1.10888e-23	929	0.349828	0.0315614	7.88544e-27
ADGRE2	SL008822	938	0.337457	0.0330311	2.97607e-23	929	0.355305	0.0316218	1.76012e-27
SEMA5A	SL008522	938	0.303347	0.0307178	6.66794e-22	929	0.267717	0.0310362	2.9013e-17
LY9	SL007674	938	0.300922	0.0312629	6.16452e-21	929	0.371861	0.0313809	3.55436e-30
TNFSF13B	SL004327	938	0.309546	0.0325846	1.85746e-20	929	0.365629	0.0320876	3.62436e-28
SLAMF6	SL014228	938	0.296462	0.0318103	8.833e-20	929	0.353919	0.0314488	1.47643e-27
IL12B IL23A	SL005184	938	0.307213	0.0329839	9.2699e-20	929	0.316613	0.0322488	1.14303e-21
TNFSF8	SL004635	938	0.29188	0.0314379	1.19617e-19	929	0.326971	0.0311771	2.4418e-24
TNFRSF1B	SL001800	938	0.309551	0.0333449	1.20639e-19	929	0.401926	0.0317497	6.97508e-34
CHST15	SL007502	938	0.299284	0.0323468	1.5722e-19	929	0.330779	0.0310636	5.32051e-25
THBS2	SL007206	938	0.2903	0.0316697	3.26486e-19	929	0.336974	0.0314092	2.47745e-25
SEMA6B	SL014248	938	0.28651	0.0317918	1.19825e-18	929	0.351619	0.0302632	3.78462e-29
PLAU	SL000613	938	0.278065	0.031913	1.41029e-17	929	0.268418	0.0323903	4.26778e-16
HAVCR2	SL007547	938	0.283591	0.0326056	1.60082e-17	929	0.356067	0.0322255	1.10929e-26
B2M	SL000283	938	0.28997	0.0336037	2.78765e-17	929	0.324564	0.0346338	5.77627e-20
IGFBP7	SL005087	938	0.286398	0.0334053	4.36465e-17	929	0.309857	0.0308466	1.46981e-22
FCGR3B	SL008609	938	0.261785	0.0306766	6.00008e-17	929	0.264187	0.0303006	1.36699e-17
IBSP	SL004660	938	0.268976	0.0317957	1.0838e-16	929	0.158713	0.0325025	1.23839e-06
SEMA6A	SL005214	938	0.272509	0.0325626	2.22058e-16	929	0.324279	0.0311886	5.69148e-24
CXCL9	SL003188	938	0.264385	0.0330018	3.52079e-15	929	0.314682	0.0333125	3.01772e-20
IL18R1	SL004152	938	0.253383	0.0320708	8.10434e-15	929	0.383476	0.031171	3.15801e-32
GFRA1	SL004858	938	0.251266	0.0319198	1.00665e-14	929	0.319247	0.0311637	2.36461e-23
DSCAM	SL018891	938	0.247732	0.0315443	1.15433e-14	929	0.346068	0.0298527	4.9378e-29
UNC5C	SL005230	938	0.285105	0.0364616	1.48879e-14	929	0.33938	0.0334405	5.69529e-23
NLGN4X	SL014113	938	0.246789	0.0315683	1.50771e-14	929	0.256231	0.0310333	5.40556e-16
IL15RA	SL004151	938	0.265987	0.0340717	1.6353e-14	929	0.302574	0.0328377	2.21718e-19
PLXNC1	SL006406	938	0.24949	0.0319719	1.67532e-14	929	0.27491	0.0313557	9.20127e-18
TNFRSF9	SL004126	938	0.258846	0.0333578	2.31607e-14	929	0.313453	0.0317653	7.30391e-22
JAG1	SL007328	938	0.252335	0.0328087	3.83711e-14	929	0.324147	0.031238	6.90535e-24
TNFRSF21	SL004871	938	0.266637	0.0347563	4.42597e-14	929	0.347066	0.031887	5.52821e-26
EFNA4	SL004140	938	0.25719	0.0338479	7.54516e-14	929	0.375029	0.0319446	1.09898e-29
EPHA2	SL002654	938	0.262201	0.0345099	7.57469e-14	929	0.301572	0.034555	1.27641e-17
CSF1R	SL004153	938	0.247026	0.0325379	7.90648e-14	929	0.210762	0.0322486	1.06785e-10
LGALS9	SL008486	938	0.248209	0.033043	1.41121e-13	929	0.329219	0.0312549	1.58565e-24
LTA LTB	SL000508	938	0.255446	0.0342988	2.23265e-13	929	0.314153	0.0321818	1.88492e-21
TLR4 LY96	SL018625	938	0.235564	0.0316895	2.46969e-13	929	0.298947	0.0317002	3.4643e-20
CTSS	SL004673	938	0.239045	0.0322334	2.79641e-13	929	0.296579	0.030661	4.15064e-21
BOC	SL013490	938	0.237863	0.0322798	3.9101e-13	929	0.241976	0.0319318	8.83304e-14
MICB	SL005200	938	0.234153	0.0318121	4.14562e-13	929	0.26523	0.0309767	4.84201e-17
CLIC1	SL004915	938	-0.284373	0.0387924	5.11713e-13	929	-0.392861	0.0299439	4.5583e-36
LTA LTB	SL000507	938	0.257255	0.0353507	7.44455e-13	929	0.314415	0.0327644	8.15244e-21
CD63	SL008837	938	-0.232983	0.0321289	8.90911e-13	929	-0.218713	0.0324766	2.95442e-11
CADM1	SL004805	938	0.241891	0.0333858	9.30105e-13	929	0.335616	0.0321341	3.66765e-24
EFNA5	SL004141	938	0.247813	0.0348633	2.40171e-12	929	0.336057	0.0326774	1.63438e-23
IL4	SL000480	938	-0.227483	0.03202	2.46344e-12	929	-0.247122	0.0317319	1.89933e-14
CXCL13	SL003167	938	0.22563	0.0319258	3.175e-12	929	0.300222	0.0315476	1.63902e-20
DCTPP1	SL011809	938	0.22889	0.0326107	4.41476e-12	929	0.269439	0.0316844	7.72133e-17
TSLP	SL004687	938	-0.235538	0.0339106	7.22756e-12	929	-0.291651	0.0319566	4.66391e-19
VIP	SL000615	938	-0.238151	0.0343232	7.59477e-12	929	-0.300707	0.0309033	2.48837e-21
CASP10	SL003717	938	-0.229594	0.0331668	8.46012e-12	929	-0.191203	0.0317847	2.61884e-09
CD86	SL004131	938	0.223559	0.0325534	1.22098e-11	929	0.273842	0.0314417	1.47508e-17
UBE2I	SL004306	938	-0.269467	0.0393905	1.45651e-11	929	-0.35508	0.0304467	2.42825e-29
LIFR	SL004714	938	0.220502	0.0322665	1.52727e-11	929	0.27327	0.032794	2.97973e-16
BCL2	SL000104	938	-0.245086	0.0359752	1.75655e-11	929	-0.31962	0.0308801	8.82673e-24
OMD	SL008574	938	0.225551	0.0335565	3.19697e-11	929	0.168803	0.0332786	4.78371e-07
ENG	SL004482	938	0.220081	0.0328089	3.4936e-11	929	0.27765	0.0321335	2.58009e-17
SIGLEC14	SL014292	938	0.230325	0.0344444	4.00813e-11	929	0.286559	0.0327981	1.17896e-17
TGFBI	SL006544	938	0.253116	0.0381998	5.94114e-11	929	0.289665	0.0330412	9.25175e-18
TAGLN2	SL004811	938	-0.254526	0.0386372	7.61346e-11	929	-0.341627	0.0325697	2.40565e-24
MAPKAPK3	SL004765	938	-0.233585	0.0356258	9.28452e-11	929	-0.36063	0.0309798	3.02321e-29
SIGLEC7	SL005218	938	0.210484	0.0321213	9.51544e-11	929	0.284324	0.0314247	9.03931e-19
RPS6KA5	SL006919	938	-0.227258	0.0347037	9.77917e-11	929	-0.317578	0.0307731	1.17098e-23
IGF1R	SL003304	938	0.215224	0.032897	1.01716e-10	929	0.256709	0.0317064	1.86036e-15
PLXNB2	SL009948	938	0.219216	0.0336749	1.25166e-10	929	0.327549	0.0305893	3.01592e-25
MIF	SL003080	938	-0.234697	0.0360594	1.26106e-10	929	-0.323167	0.0314946	2.02356e-23
MRC2	SL008416	938	0.218252	0.033728	1.60095e-10	929	0.274097	0.0324276	1.16035e-16
EFNB2	SL007274	938	0.224707	0.0348927	1.94716e-10	929	0.295133	0.0328527	1.54697e-18
TPM4	SL003646	938	-0.259321	0.0407543	3.15232e-10	929	-0.356785	0.0310794	1.54253e-28
TNFRSF8	SL004180	938	0.204011	0.0320768	3.21029e-10	929	0.263377	0.0312022	1.27232e-16
AZU1	SL004589	938	-0.22547	0.0355067	3.41704e-10	929	-0.269477	0.0315248	5.42219e-17
HPGD	SL003930	938	-0.229765	0.0365229	4.92779e-10	929	-0.280892	0.0341648	7.09218e-16
PSMA6	SL005630	938	-0.236556	0.0376377	5.11e-10	929	-0.335279	0.0307041	3.92239e-26
UBE2N	SL008143	938	-0.249773	0.0397721	5.26919e-10	929	-0.348449	0.0302942	1.23077e-28
DBNL	SL011628	938	-0.215457	0.0345893	7.21094e-10	929	-0.337597	0.0311501	8.6662e-26
CDC2 CCNB1	SL010494	938	-0.205931	0.0335087	1.19742e-09	929	-0.299967	0.0322015	9.34913e-20
FGF16	SL004334	938	-0.243331	0.0396482	1.25939e-09	929	-0.329865	0.0304318	8.52284e-26
CSK	SL004781	938	-0.245789	0.0401444	1.37565e-09	929	-0.359366	0.0311934	1.02226e-28
CAMKK1	SL004938	938	-0.221637	0.0362235	1.40946e-09	929	-0.342455	0.0307352	4.45467e-27
SELL	SL002823	938	0.202542	0.0333905	1.93391e-09	929	0.184617	0.0327609	2.34726e-08
PLA2G5	SL004182	938	-0.194448	0.0320785	1.98352e-09	929	-0.216639	0.0321132	2.73787e-11
CLEC11A	SL004363	938	0.195202	0.0322169	2.01475e-09	929	0.135867	0.0323547	2.94759e-05
NR3C1	SL006914	938	-0.193456	0.0320096	2.20748e-09	929	-0.252886	0.0318683	6.31488e-15
STIP1	SL010250	938	-0.232589	0.0384895	2.21743e-09	929	-0.341905	0.0310207	1.4506e-26
NAPA	SL011202	938	-0.242947	0.0402059	2.22214e-09	929	-0.334082	0.0310261	1.69988e-25
BTK	SL010521	938	-0.242573	0.040331	2.62496e-09	929	-0.360767	0.0313122	1.01143e-28
FRZB	SL004650	938	0.207223	0.0345158	2.79893e-09	929	0.249673	0.0322633	2.73213e-14
FGF6	SL004340	938	-0.210167	0.0350793	3.01421e-09	929	-0.295475	0.0307555	7.40403e-21
SPOCK1	SL010384	938	-0.218781	0.0366751	3.51048e-09	929	-0.341865	0.0315751	9.60822e-26
SCGB2A1	SL001973	938	-0.23772	0.0399247	3.74912e-09	929	-0.316363	0.0355298	2.98974e-18
INSR	SL004125	938	0.189466	0.0321163	5.16949e-09	929	0.215088	0.0315425	1.69469e-11
SPP1	SL002688	938	0.189717	0.0321607	5.17912e-09	929	0.166071	0.0327239	4.7232e-07
CSNK2A1	SL007324	938	-0.194006	0.0329402	5.471e-09	929	-0.221553	0.0321757	1.08781e-11
PRKCB	SL000553	938	-0.235597	0.0400611	5.75519e-09	929	-0.36489	0.0315074	5.54462e-29
AREG	SL000136	938	-0.230336	0.0391911	5.87984e-09	929	-0.336077	0.0305001	1.49315e-26
CXCL12	SL004712	938	0.19808	0.0337383	6.09491e-09	929	0.167028	0.0327593	4.18258e-07
GFRA2	SL004143	938	0.192833	0.0330128	7.24827e-09	929	0.282367	0.0309264	4.51585e-19
PRKACA	SL010513	938	-0.233343	0.0400322	7.78149e-09	929	-0.298648	0.0308411	3.77891e-21
YWHAZ	SL005688	938	-0.241267	0.0414243	7.98991e-09	929	-0.36023	0.031161	6.8416e-29
AKR7A2	SL003658	938	-0.2315	0.0397853	8.25058e-09	929	-0.351799	0.0309798	5.35114e-28
PTPN1	SL004939	938	-0.19314	0.0332155	8.442e-09	929	-0.302384	0.031344	5.20194e-21
FLRT1	SL014071	938	-0.211017	0.0364285	9.58648e-09	929	-0.303885	0.0311373	1.92323e-21
RAC1	SL004009	938	-0.235213	0.040641	9.86948e-09	929	-0.367857	0.0318737	8.30949e-29
PDIA3	SL003524	938	-0.217049	0.0375977	1.0733e-08	929	-0.365491	0.0308078	3.0871e-30
GPNMB	SL007429	938	0.195932	0.0339826	1.11906e-08	929	0.244985	0.0316645	2.7666e-14
RELT	SL005213	938	0.214543	0.0372876	1.1978e-08	929	0.29074	0.0342536	8.76711e-17
INHBA INHBB	SL004837	938	0.184235	0.0321495	1.3668e-08	929	0.214581	0.0320028	3.57985e-11
ROBO2	SL007680	938	0.197453	0.0344653	1.37869e-08	929	0.24938	0.0337509	3.41959e-13
FER	SL005588	938	-0.227297	0.0398492	1.58989e-08	929	-0.334498	0.031534	7.85184e-25
YWHAB	SL004815	938	-0.233357	0.0412518	2.07312e-08	929	-0.347528	0.0308958	1.55791e-27
\YWHAB,YWHAE,YWHAG,YWHAH,YWHAQ,YWHAZ,SFN\	SL017611	938	-0.230171	0.040754	2.1815e-08	929	-0.368406	0.0307651	9.77086e-31
CSNK2A1 CSNK2B	SL016550	938	-0.220961	0.0391688	2.26365e-08	929	-0.29448	0.0306098	6.5883e-21
DHH	SL007003	938	-0.212801	0.0378137	2.44323e-08	929	-0.328456	0.0307736	4.19848e-25
RPS6KA3	SL010515	938	-0.226643	0.0403395	2.57284e-08	929	-0.342787	0.0311133	1.51513e-26
FSTL1	SL009349	938	0.189483	0.0337436	2.61619e-08	929	0.236634	0.0324939	7.23391e-13
FGF8	SL014308	938	-0.19103	0.0341576	2.97067e-08	929	-0.277499	0.0310284	2.15986e-18
CLEC11A	SL004362	938	0.180408	0.0323835	3.34976e-08	929	0.150726	0.0322831	3.49617e-06
CD200R1	SL014288	938	0.184685	0.0331545	3.3603e-08	929	0.259355	0.0320249	1.83047e-15
CTSB	SL000343	938	0.185529	0.0333887	3.62733e-08	929	0.188685	0.0326021	9.90508e-09
NTN4	SL007673	938	0.186266	0.0335285	3.65132e-08	929	0.140474	0.033388	2.84694e-05
AKT1 AKT2 AKT3	SL017614	938	-0.219671	0.0397711	4.35825e-08	929	-0.376235	0.0306301	3.8664e-32
TPT1	SL005679	938	-0.215753	0.0390964	4.47743e-08	929	-0.346233	0.0306352	9.16252e-28
ING1	SL009628	938	-0.21593	0.0391541	4.56677e-08	929	-0.31806	0.030709	8.2787e-24
CYP3A4	SL000398	938	-0.216694	0.0394922	5.32156e-08	929	-0.348499	0.0308156	8.51462e-28
TKT	SL003655	938	-0.218878	0.0401692	6.55128e-08	929	-0.356007	0.0304456	1.7725e-29
PPBP	SL003191	938	-0.208898	0.0383842	6.79172e-08	929	-0.346345	0.0310273	3.64128e-27
PPBP	SL004708	938	-0.208944	0.0383998	6.82926e-08	929	-0.340822	0.031087	2.56219e-26
PDGFB	SL000537	938	-0.211127	0.038955	7.67438e-08	929	-0.31635	0.0311151	4.81213e-23
FCER2	SL002706	938	0.173651	0.0322619	9.38212e-08	929	0.232892	0.0311648	1.87983e-13
CCL5	SL000563	938	-0.205239	0.0382433	1.02185e-07	929	-0.327637	0.0313384	3.32251e-24
EPS15L1	SL012188	938	-0.181805	0.0338833	1.02767e-07	929	-0.280724	0.0314066	2.25155e-18
MBD4	SL009629	938	-0.178318	0.0333448	1.13122e-07	929	-0.169511	0.0332191	4.09401e-07
PA2G4	SL008331	938	-0.210093	0.0392981	1.14073e-07	929	-0.338807	0.0304189	4.63908e-27
SRC	SL010516	938	-0.216744	0.0405978	1.18632e-07	929	-0.336838	0.0315051	3.52796e-25
PLAUR	SL002506	938	0.179093	0.0336323	1.27677e-07	929	0.305541	0.0332752	2.90935e-19
PPIA	SL004823	938	-0.216913	0.0407829	1.32039e-07	929	-0.341525	0.0310536	1.83183e-26
UBE2L3	SL008157	938	-0.203379	0.0383478	1.43153e-07	929	-0.322984	0.0308127	2.56863e-24
VAV1	SL014488	938	-0.210597	0.0397095	1.43229e-07	929	-0.329748	0.0307138	2.30239e-25
STAT3	SL007221	938	-0.212139	0.0400484	1.48173e-07	929	-0.348054	0.0310568	2.34785e-27
DUSP3	SL008122	938	-0.206324	0.0390743	1.61935e-07	929	-0.325756	0.0308277	1.15345e-24
DLL1	SL006970	938	0.178418	0.0338766	1.7402e-07	929	0.260121	0.0321297	1.86694e-15
TPI1	SL004812	938	-0.209698	0.0398273	1.75409e-07	929	-0.363115	0.0303241	9.80493e-31
ADAMTS1	SL008421	938	-0.171183	0.0326457	1.96466e-07	929	-0.213211	0.0320672	5.15619e-11
IL22RA2	SL005183	938	0.173961	0.0332408	2.07418e-07	929	0.262347	0.0322852	1.48407e-15
CFHR5	SL006830	938	-0.170326	0.0325743	2.12374e-07	929	-0.209478	0.0337845	8.62144e-10
CAMK2A	SL010491	938	-0.190777	0.0366756	2.44775e-07	929	-0.295856	0.0315573	5.58468e-20
CPNE1	SL011808	938	-0.190874	0.0367169	2.48891e-07	929	-0.317453	0.0311471	3.8258e-23
LMNB1	SL006132	938	-0.172681	0.0334148	2.92091e-07	929	-0.266774	0.0315697	1.18158e-16
CAPN1 CAPNS1	SL000337	938	-0.208455	0.0403539	2.9534e-07	929	-0.364268	0.0310177	1.056e-29
GNS	SL008504	938	0.164579	0.0318784	2.99923e-07	929	0.153394	0.0317512	1.59914e-06
LRIG3	SL010464	938	0.178169	0.0345182	3.01679e-07	929	0.275398	0.0326144	1.24155e-16
BCL2A1	SL003703	938	-0.187001	0.0362299	3.0182e-07	929	-0.269835	0.0333695	2.01024e-15
NRCAM	SL005210	938	0.166515	0.0323661	3.29185e-07	929	0.278566	0.0315679	5.77315e-18
SNX4	SL005372	938	-0.203191	0.0396378	3.62305e-07	929	-0.316161	0.0306215	1.11982e-23
EEF1B2	SL005685	938	-0.18849	0.0369114	4.00835e-07	929	-0.263967	0.0306813	3.47596e-17
NOTCH1	SL005703	938	0.180454	0.0354084	4.22375e-07	929	0.291466	0.0313427	1.07232e-19
KREMEN2	SL010393	938	-0.188011	0.0369267	4.33097e-07	929	-0.297467	0.0310064	8.33356e-21
PRKCA	SL000551	938	-0.203329	0.0399675	4.42327e-07	929	-0.332061	0.0314066	1.08984e-24
IL6R	SL001943	938	0.180678	0.03567	4.95199e-07	929	0.22819	0.0339509	3.22275e-11
IMPDH2	SL010928	938	-0.202446	0.0400116	5.09493e-07	929	-0.347446	0.0344471	1.00867e-22
CFL1	SL004920	938	-0.209151	0.041363	5.17902e-07	929	-0.336333	0.0317072	7.85754e-25
LY86	SL007059	938	-0.182104	0.0361391	5.66195e-07	929	-0.248234	0.0329737	1.26385e-13
WFIKKN1	SL012783	938	0.172557	0.0345105	6.89176e-07	929	0.195013	0.0326956	3.54151e-09
AGRP	SL006924	938	0.189228	0.0379187	7.23951e-07	929	0.253108	0.0332357	6.72346e-14
EIF4G2	SL011211	938	-0.198434	0.0398799	7.79074e-07	929	-0.319744	0.0310892	1.62436e-23
SBDS	SL011529	938	-0.198414	0.0399263	8.0403e-07	929	-0.330675	0.0309556	3.85586e-25
CCL4L1	SL004356	938	0.158027	0.0318078	8.09365e-07	929	0.145219	0.0315848	4.89086e-06
EIF4H	SL004924	938	-0.190295	0.038427	8.77277e-07	929	-0.323569	0.031234	8.10358e-24
AIP	SL011629	938	-0.19414	0.0392439	8.99818e-07	929	-0.336958	0.0312336	1.39539e-25
BCAM	SL001902	938	0.16277	0.033003	9.70016e-07	929	0.253838	0.0316602	3.39239e-15
NRXN3	SL008728	938	0.164136	0.0333387	1.01303e-06	929	0.252364	0.0317034	5.23799e-15
NME2	SL004921	938	-0.200823	0.0407996	1.01849e-06	929	-0.314359	0.0306476	2.09605e-23
SUMO3	SL018938	938	-0.18918	0.038478	1.04731e-06	929	-0.302406	0.0305537	5.59134e-22
PDPK1	SL006998	938	-0.186814	0.0380907	1.11238e-06	929	-0.300762	0.030458	6.86826e-22
DNAJB1	SL000449	938	-0.196239	0.0400245	1.12049e-06	929	-0.328716	0.0321694	3.00421e-23
EPHA1	SL004137	938	0.166209	0.0339164	1.13398e-06	929	0.248327	0.0320974	2.77162e-14
CXCL3 CXCL2	SL017610	938	-0.175034	0.0357189	1.13531e-06	929	-0.316712	0.031455	1.18481e-22
CD33	SL005215	938	0.163773	0.0334564	1.16499e-06	929	0.254418	0.032048	6.15962e-15
HAT1	SL004725	938	-0.162991	0.0333208	1.1856e-06	929	-0.270051	0.0309063	1.17248e-17
CCDC80	SL010390	938	0.173081	0.0354995	1.28315e-06	929	0.172688	0.0373618	4.36333e-06
PDXP	SL011709	938	-0.191079	0.0391995	1.28977e-06	929	-0.298338	0.0309822	6.09424e-21
NSFL1C	SL006268	938	-0.179162	0.0372862	1.81327e-06	929	-0.279013	0.0313127	2.83616e-18
LRP8	SL004610	938	0.152919	0.0319738	2.022e-06	929	0.181136	0.031608	1.37007e-08
IL27RA	SL005223	938	0.156633	0.0328206	2.12489e-06	929	0.206512	0.0316268	1.10857e-10
SIGLEC1	SL001753	938	0.15508	0.0325888	2.27043e-06	929	0.182239	0.0316955	1.22983e-08
CMA1	SL005250	938	-0.168807	0.0354929	2.29946e-06	929	-0.294085	0.031405	6.13718e-20
ANGPT4	SL004643	938	-0.164238	0.0346391	2.46816e-06	929	-0.23768	0.0328614	1.02246e-12
SPARC	SL000532	938	-0.182513	0.0386768	2.74967e-06	929	-0.336013	0.0317327	9.37473e-25
PPIF	SL005793	938	-0.184006	0.0390921	2.91161e-06	929	-0.327782	0.0308918	7.62327e-25
CRLF2	SL005226	938	-0.158847	0.0337824	2.9806e-06	929	-0.281847	0.0310468	7.00902e-19
CAMK2D	SL010493	938	-0.181368	0.0385994	3.02893e-06	929	-0.294947	0.0313336	4.02417e-20
EFNA2	SL004843	938	0.165489	0.0352927	3.17212e-06	929	0.303718	0.0321023	2.65938e-20
PDGFA	SL000535	938	-0.180262	0.0384539	3.19182e-06	929	-0.316452	0.0314695	1.33258e-22
CRTAM	SL014208	938	-0.154184	0.0329737	3.37588e-06	929	-0.222231	0.0312239	2.27033e-12
IL3RA	SL005187	938	-0.173998	0.0373533	3.67361e-06	929	-0.307932	0.0306009	1.25007e-22
PF4	SL003041	938	-0.178114	0.0384031	4.04144e-06	929	-0.318863	0.0310957	2.15461e-23
IL2RG	SL003307	938	-0.187284	0.0404246	4.1393e-06	929	-0.310082	0.0309841	2.06355e-22
CD274	SL004852	938	0.15348	0.0331781	4.2782e-06	929	0.239952	0.0313633	5.20308e-14
TNFRSF1A	SL001992	938	0.172469	0.0373897	4.55225e-06	929	0.273437	0.0353334	2.72867e-14
BAD	SL003700	938	-0.178098	0.0387767	4.99618e-06	929	-0.304237	0.0307446	5.68833e-22
LYN	SL006917	938	-0.179968	0.0391956	5.0284e-06	929	-0.327192	0.0306872	4.6693e-25
TIMP3	SL003043	938	-0.156581	0.0341649	5.2312e-06	929	-0.266496	0.0321081	3.85714e-16
LYN	SL010500	938	-0.181164	0.0396842	5.68828e-06	929	-0.322379	0.0307834	2.81321e-24
CD200	SL014268	938	0.152314	0.0334261	5.91505e-06	929	0.244403	0.032323	9.96149e-14
LGALS7	SL005166	938	-0.159535	0.0350239	5.96244e-06	929	-0.286905	0.0322398	3.11804e-18
FLRT2	SL008360	938	0.151676	0.0333669	6.22671e-06	929	0.250384	0.0329965	8.19764e-14
PES1	SL011772	938	-0.147688	0.0325845	6.6208e-06	929	-0.147368	0.0319509	4.56756e-06
LRRK2	SL017128	938	-0.151413	0.0334278	6.7099e-06	929	-0.196303	0.0328671	3.37618e-09
GAPDH	SL003785	938	-0.173917	0.0384421	6.88092e-06	929	-0.338928	0.0307623	1.51109e-26
TEC	SL010518	938	-0.173861	0.0384424	6.92766e-06	929	-0.327194	0.030898	9.31873e-25
CDH5	SL002081	938	0.147283	0.032638	7.25604e-06	929	0.225283	0.0309465	7.37028e-13
BST1	SL008644	938	0.147982	0.032915	7.83693e-06	929	0.213254	0.0322486	6.50813e-11
BMP6	SL003993	938	0.150101	0.0333952	7.87946e-06	929	0.248418	0.0324517	5.04255e-14
TNFRSF4	SL011448	938	0.150361	0.033469	7.95802e-06	929	0.20799	0.0317644	9.86849e-11
PTPN6	SL004940	938	-0.178922	0.0399595	8.52302e-06	929	-0.31755	0.0313882	7.63236e-23
PRSS22	SL012822	938	0.151578	0.0338993	8.76738e-06	929	0.256848	0.0326218	1.00409e-14
SECTM1	SL005430	938	0.152627	0.034471	1.0699e-05	929	0.199757	0.0333572	3.07571e-09
CFP	SL003192	938	0.158319	0.0358915	1.15368e-05	929	0.17838	0.0356185	6.63396e-07
MAPK14	SL006920	938	-0.17283	0.0392273	1.18113e-05	929	-0.346852	0.0314076	1.17237e-26
ARID3A	SL011549	938	-0.154631	0.0352531	1.28977e-05	929	-0.269021	0.0309605	1.74028e-17
TEK	SL003200	938	0.142122	0.0324036	1.29169e-05	929	0.171573	0.0317621	8.47812e-08
LGALS3BP	SL006522	938	0.143156	0.0326688	1.31485e-05	929	0.2224	0.031022	1.58988e-12
IFNL1	SL004348	938	-0.159164	0.0363643	1.34545e-05	929	-0.298844	0.031468	1.94695e-20
CD93	SL007696	938	0.146979	0.0335823	1.34696e-05	929	0.244188	0.0317298	3.74014e-14
EPB41	SL010830	938	-0.174543	0.0401198	1.51418e-05	929	-0.309678	0.0364062	7.5778e-17
DPP7	SL008916	938	-0.142723	0.0328544	1.55824e-05	929	-0.165172	0.0319236	2.83469e-07
DNAJC19	SL006197	938	-0.147029	0.0339812	1.6832e-05	929	-0.165236	0.0332101	7.81651e-07
CD109	SL008773	938	0.140816	0.0326204	1.75942e-05	929	0.218424	0.0322768	2.38363e-11
CLEC1B	SL013488	938	-0.157777	0.0365954	1.80223e-05	929	-0.286104	0.0310191	2.04964e-19
TYRO3	SL004136	938	0.140145	0.032539	1.83765e-05	929	0.256007	0.0321679	5.30599e-15
LSAMP	SL005196	938	0.153614	0.0359397	2.12363e-05	929	0.26973	0.0344153	1.31337e-14
PRDX1	SL004919	938	-0.161134	0.0377051	2.13005e-05	929	-0.312783	0.0308332	5.9311e-23
IL1R1	SL001997	938	0.140014	0.0329778	2.40643e-05	929	0.202745	0.0321999	4.78476e-10
CAMK2B	SL010492	938	-0.157217	0.0370769	2.46413e-05	929	-0.304491	0.0310009	1.10131e-21
NOV	SL005236	938	-0.138909	0.032808	2.53276e-05	929	-0.168533	0.0332514	4.88201e-07
CCL25	SL003197	938	0.142874	0.0337783	2.57998e-05	929	0.160349	0.0325187	9.76535e-07
WIF1	SL004652	938	0.141561	0.0335059	2.63449e-05	929	0.214694	0.0323025	5.24144e-11
LDHB	SL000493	938	-0.153589	0.0365257	2.87364e-05	929	-0.300324	0.0307483	1.79673e-21
CA13	SL004869	938	-0.164136	0.0391761	3.06978e-05	929	-0.31693	0.030833	1.71469e-23
CNTN2	SL008623	938	0.138562	0.0331252	3.16023e-05	929	0.191233	0.0326667	6.74901e-09
CHRDL1	SL009400	938	0.165003	0.0394907	3.22486e-05	929	0.222812	0.0418328	1.27157e-07
STAT6	SL007229	938	-0.150448	0.0360538	3.30066e-05	929	-0.331734	0.0311797	5.79764e-25
ALCAM	SL003166	938	0.155346	0.03732	3.45087e-05	929	0.295665	0.0335135	5.87337e-18
LYPD3	SL008402	938	0.135414	0.0326055	3.59357e-05	929	0.174016	0.0321447	7.95768e-08
TIE1	SL003199	938	0.134058	0.0324866	4.02563e-05	929	0.225561	0.0311156	9.12697e-13
EGF	SL000084	938	-0.147148	0.0357835	4.28005e-05	929	-0.263722	0.0334754	9.70098e-15
CST3	SL001777	938	0.146878	0.035794	4.44203e-05	929	0.186333	0.0364698	3.96133e-07
NBL1	SL005156	938	0.13946	0.0342254	5.01482e-05	929	0.197458	0.0359445	5.15134e-08
CNTFR	SL005153	938	0.148748	0.0365285	5.07134e-05	929	0.258776	0.0333842	2.48489e-14
PRKCI	SL007228	938	-0.151046	0.0371161	5.1258e-05	929	-0.301874	0.030775	1.23621e-21
AIF1	SL004768	938	-0.138697	0.0341317	5.2565e-05	929	-0.272162	0.0323206	1.49378e-16
ICOS	SL005170	938	-0.135959	0.0335769	5.5842e-05	929	-0.152741	0.0325698	3.16721e-06
NMT1	SL006476	938	-0.150114	0.0371035	5.66355e-05	929	-0.275474	0.0309375	2.98902e-18
ANGPT2	SL001996	938	0.13704	0.0343229	7.06829e-05	929	0.144031	0.0339508	2.44441e-05

## Sheet: Supplementary Data 6
Supplementary Data 6: 183 LAG3 associated proteins that overlapped among those discovered in MESA Exams 1 and 5 and validated in FHS, and discovered in FHS and validated in MESA Exams 1 and 5
EntrezGeneSymbol	SomaId
VCAM1	SL001720
GZMA	SL004298
CD48	SL010450
EPHB2	SL007179
CXCL10	SL003183
CD163	SL005764
IL18BP	SL002508
GRN	SL007173
AMIGO2	SL015046
ADGRE2	SL008822
SEMA5A	SL008522
LY9	SL007674
TNFSF13B	SL004327
SLAMF6	SL014228
TNFSF8	SL004635
TNFRSF1B	SL001800
CHST15	SL007502
THBS2	SL007206
SEMA6B	SL014248
PLAU	SL000613
HAVCR2	SL007547
B2M	SL000283
IGFBP7	SL005087
FCGR3B	SL008609
IBSP	SL004660
SEMA6A	SL005214
IL18R1	SL004152
GFRA1	SL004858
DSCAM	SL018891
UNC5C	SL005230
NLGN4X	SL014113
IL15RA	SL004151
PLXNC1	SL006406
JAG1	SL007328
TNFRSF21	SL004871
EFNA4	SL004140
EPHA2	SL002654
CSF1R	SL004153
LGALS9	SL008486
LTA LTB	SL000508
TLR4 LY96	SL018625
CTSS	SL004673
BOC	SL013490
MICB	SL005200
CLIC1	SL004915
LTA LTB	SL000507
CD63	SL008837
CADM1	SL004805
EFNA5	SL004141
CXCL13	SL003167
DCTPP1	SL011809
TSLP	SL004687
VIP	SL000615
CASP10	SL003717
CD86	SL004131
UBE2I	SL004306
BCL2	SL000104
OMD	SL008574
ENG	SL004482
SIGLEC14	SL014292
TGFBI	SL006544
TAGLN2	SL004811
MAPKAPK3	SL004765
SIGLEC7	SL005218
IGF1R	SL003304
MIF	SL003080
MRC2	SL008416
EFNB2	SL007274
TPM4	SL003646
AZU1	SL004589
HPGD	SL003930
PSMA6	SL005630
UBE2N	SL008143
DBNL	SL011628
CDC2 CCNB1	SL010494
FGF16	SL004334
CSK	SL004781
CAMKK1	SL004938
SELL	SL002823
PLA2G5	SL004182
CLEC11A	SL004363
NR3C1	SL006914
BTK	SL010521
FRZB	SL004650
FGF6	SL004340
SPOCK1	SL010384
SCGB2A1	SL001973
INSR	SL004125
PRKCB	SL000553
CXCL12	SL004712
GFRA2	SL004143
PRKACA	SL010513
PTPN1	SL004939
PDIA3	SL003524
GPNMB	SL007429
RELT	SL005213
INHBA INHBB	SL004837
ROBO2	SL007680
\YWHAB,YWHAE,YWHAG,YWHAH,YWHAQ,YWHAZ,SFN\	SL017611
DHH	SL007003
RPS6KA3	SL010515
FGF8	SL014308
CLEC11A	SL004362
CD200R1	SL014288
CTSB	SL000343
NTN4	SL007673
AKT1 AKT2 AKT3	SL017614
TPT1	SL005679
CYP3A4	SL000398
TKT	SL003655
PPBP	SL003191
PPBP	SL004708
PDGFB	SL000537
FCER2	SL002706
CCL5	SL000563
EPS15L1	SL012188
PLAUR	SL002506
DUSP3	SL008122
DLL1	SL006970
TPI1	SL004812
ADAMTS1	SL008421
IL22RA2	SL005183
CFHR5	SL006830
CAMK2A	SL010491
GNS	SL008504
LRIG3	SL010464
BCL2A1	SL003703
NRCAM	SL005210
NOTCH1	SL005703
IL6R	SL001943
IMPDH2	SL010928
LY86	SL007059
WFIKKN1	SL012783
AGRP	SL006924
EIF4H	SL004924
BCAM	SL001902
NRXN3	SL008728
EPHA1	SL004137
CXCL3 CXCL2	SL017610
CD33	SL005215
HAT1	SL004725
CCDC80	SL010390
NSFL1C	SL006268
IL27RA	SL005223
CMA1	SL005250
SPARC	SL000532
PPIF	SL005793
CRLF2	SL005226
EFNA2	SL004843
PDGFA	SL000535
IL3RA	SL005187
PF4	SL003041
TNFRSF1A	SL001992
TIMP3	SL003043
CD200	SL014268
LGALS7	SL005166
PES1	SL011772
TEC	SL010518
CDH5	SL002081
BST1	SL008644
TNFRSF4	SL011448
PRSS22	SL012822
CFP	SL003192
ARID3A	SL011549
TEK	SL003200
LGALS3BP	SL006522
IFNL1	SL004348
CD93	SL007696
EPB41	SL010830
DPP7	SL008916
DNAJC19	SL006197
CD109	SL008773
LSAMP	SL005196
CCL25	SL003197
WIF1	SL004652
CA13	SL004869
CNTN2	SL008623
ALCAM	SL003166
TIE1	SL003199
EGF	SL000084
CST3	SL001777
CNTFR	SL005153
ANGPT2	SL001996

## Sheet: Supplementary Data 7
GeneAnalytics: Pathway analysis
Statistics:
# Identified genes	190
# Matched genes	171
# Matched entities	233
Matching score statistics:
# High score matches	151
# Med score matches	82
# Low score matches	0
Results
Score	SuperPath Name	# SuperPath Total Genes	# SuperPath Matched Genes	Matched Genes (Symbols)	Evidence URL
116.365	Innate Immune System	2124	85	AKT3, CXCL2, CASP10, TNFRSF1B, IMPDH2, IL6R, CD63, DPP7, PLAUR, FGF8, CST3, CFP, PRKACA, CSK, CTSB, GRN, CD33, CTSS, IL18R1, IL18BP, DBNL, AKT1, FGF16, CSF1R, PPBP, SIGLEC7, PDGFB, MRC2, BTK, GNS, GFRA1, FCER2, AKT2, IL27RA, CD93, LTA, AZU1, CAMK2A, LGALS9, IFNL1, LY96, HAVCR2, BST1, PLAU, CD200, CCL5, TEK, CD200R1, PRKCB, SELL, BCL2, CXCL10, VCAM1, GFRA2, YWHAZ, LTB, LY86, DUSP3, PSMA6, UBE2N, E…	http://pathcards.genecards.org/card/innate_immune_system
109.102	Akt Signaling	682	52	AKT3, CXCL2, TNFRSF1B, IL6R, FGF8, YWHAH, YWHAQ, IL18R1, ANGPT2, YWHAG, IGF1R, AKT1, FGF16, CSF1R, PPBP, CXCL12, PDGFB, BTK, AKT2, LTA, TNFRSF21, CCL5, TEK, EPHA1, PRKCB, BCL2, YWHAE, PF4, CXCL10, YWHAZ, EPHB2, TIE1, TIMP3, EGF, PDGFA, SEMA5A, MAPKAPK3, TNFRSF4, TEC, INSR, TNFRSF1A, TNFSF13B, IL15RA, CLEC11A, IL3RA, TLR4, CXCL3, CCL25, FGF6, EPHA2, TNFSF8, CXCL13	http://pathcards.genecards.org/card/akt_signaling
94.8239	PAK Pathway	686	48	AKT3, CXCL2, CASP10, TNFRSF1B, IL6R, FGF8, PRKACA, IL18R1, ANGPT2, IGF1R, AKT1, FGF16, CSF1R, PPBP, CXCL12, PDGFB, BTK, AKT2, DLL1, LTA, EPB41, TNFRSF21, CCL5, TEK, PRKCB, BCL2, PF4, CXCL10, DSCAM, TIE1, TIMP3, EGF, PDGFA, PTPN1, SEMA5A, TNFRSF4, TNFRSF1A, TNFSF13B, IL15RA, CLEC11A, IL3RA, CXCL3, CCL25, NOTCH1, FGF6, PLA2G5, TNFSF8, CXCL13	http://pathcards.genecards.org/card/pak_pathway
93.0447	PEDF Induced Signaling	744	49	CXCL2, CASP10, TNFRSF1B, NR3C1, RELT, IL6R, TSLP, IL18R1, ANGPT2, IGF1R, AKT1, CSF1R, PPBP, CXCL12, BTK, INHBB, FCER2, INHBA, IL27RA, LTA, IFNL1, LY96, TNFRSF21, CCL5, TEK, EPHA1, PRKCB, BCL2, PF4, CXCL10, UBE2I, EPHB2, TIE1, LTB, MIF, TNFRSF4, INSR, TNFRSF1A, TNFSF13B, IL15RA, CRLF2, IL3RA, TLR4, CXCL3, CCL25, CNTFR, EPHA2, TNFSF8, CXCL13	http://pathcards.genecards.org/card/pedf_induced_signaling
78.8982	Cytokine Signaling in Immune System	760	45	CXCL2, TNFRSF1B, IL6R, FGF8, PRKACA, CSK, IL18R1, IL18BP, AKT1, FGF16, CSF1R, PDGFB, GFRA1, FCER2, IL27RA, LTA, CAMK2A, LGALS9, IFNL1, HAVCR2, CCL5, TEK, BCL2, CXCL10, VCAM1, GFRA2, YWHAZ, LTB, PSMA6, UBE2N, EGF, PDGFA, PTPN1, TNFRSF4, TEC, IL22RA2, TNFRSF1A, TNFSF13B, IL15RA, IL3RA, CNTFR, B2M, FGF6, TNFSF8, CD86	http://pathcards.genecards.org/card/cytokine_signaling_in_immune_system
77.9381	ERK Signaling	1184	54	AKT3, CXCL2, CASP10, TNFRSF1B, IL6R, FGF8, PRKACA, IL18R1, ANGPT2, IGF1R, AKT1, FGF16, CSF1R, PPBP, CXCL12, PDGFB, HAT1, BTK, AKT2, LTA, CAMK2A, TNFRSF21, CCL5, TEK, EPHA1, PRKCB, BCL2, CDH5, PF4, CXCL10, SPOCK1, EPHB2, TIE1, DUSP3, DHH, TIMP3, EGF, PDGFA, SEMA5A, TNFRSF4, INSR, TNFRSF1A, TNFSF13B, IL15RA, CLEC11A, IL3RA, RPS6KA3, CXCL3, CCL25, NOTCH1, FGF6, EPHA2, TNFSF8, CXCL13	http://pathcards.genecards.org/card/erk_signaling
71.5316	TGF-Beta Pathway	653	40	AKT3, TNFRSF1B, IL6R, FGF8, IL18R1, ANGPT2, IGF1R, AKT1, FGF16, CSF1R, PPBP, CXCL12, PDGFB, BTK, AKT2, LTA, CCL5, TEK, EPHA1, BCL2, UBE2I, EPHB2, TIE1, TIMP3, PSMA6, EGF, PDGFA, SEMA5A, MAPKAPK3, INSR, IL22RA2, TNFRSF1A, TNFSF13B, IL15RA, CLEC11A, IL3RA, RPS6KA3, CCL25, FGF6, EPHA2	http://pathcards.genecards.org/card/tgf-beta_pathway
59.9377	PI3K-Akt Signaling Pathway	524	33	AKT3, IL6R, FGF8, YWHAH, IBSP, PRKACA, YWHAQ, EFNA2, ANGPT2, YWHAG, IGF1R, AKT1, FGF16, CSF1R, PDGFB, AKT2, EFNA4, EFNA5, JAG1, TEK, BCL2, YWHAE, YWHAZ, THBS2, EGF, PDGFA, INSR, TNFRSF1A, IL3RA, TLR4, NOTCH1, FGF6, EPHA2	http://pathcards.genecards.org/card/pi3k-akt_signaling_pathway
58.0457	TRAF Pathway	188	22	CASP10, TNFRSF1B, RELT, YWHAH, PRKACA, YWHAQ, YWHAG, AKT1, BTK, LTA, LY96, TNFRSF21, BCL2, YWHAE, YWHAZ, LTB, UBE2N, TNFRSF4, TNFRSF1A, TNFSF13B, TLR4, TNFSF8	http://pathcards.genecards.org/card/traf_pathway
55.3708	P70S6K Signaling	392	28	FGF8, YWHAH, PRKACA, YWHAQ, YWHAG, IGF1R, AKT1, FGF16, CSF1R, PPBP, CXCL12, PDGFB, EPHA1, PRKCB, YWHAE, VCAM1, YWHAZ, EPHB2, TIMP3, EGF, PDGFA, SEMA5A, INSR, CLEC11A, IL3RA, RPS6KA3, FGF6, EPHA2	http://pathcards.genecards.org/card/p70s6k_signaling
54.9953	Activation of CAMP-Dependent PKA	632	34	AKT3, FGF8, YWHAH, PRKACA, YWHAQ, YWHAG, IGF1R, AKT1, FGF16, CSF1R, PPBP, CXCL12, PDGFB, AKT2, CAMK2A, TEK, EPHA1, PRKCB, YWHAE, YWHAZ, EPHB2, TIE1, DHH, TIMP3, EGF, PDGFA, PTPN1, SEMA5A, INSR, CLEC11A, CLIC1, FGF6, EPHA2, PLA2G5	http://pathcards.genecards.org/card/activation_of_camp-dependent_pka
53	Nanog in Mammalian ESC Pluripotency	534	31	FGF8, YWHAH, PRKACA, YWHAQ, YWHAG, IGF1R, AKT1, FGF16, CSF1R, PPBP, CXCL12, PDGFB, TEK, EPHA1, PRKCB, YWHAE, CDH5, YWHAZ, EPHB2, TIE1, TIMP3, PSMA6, EGF, PDGFA, SEMA5A, INSR, TNFRSF1A, CLEC11A, RPS6KA3, FGF6, EPHA2	http://pathcards.genecards.org/card/nanog_in_mammalian_esc_pluripotency
53	Tyrosine Kinases / Adaptors	148	19	YWHAH, CSK, YWHAQ, ANGPT2, YWHAG, IGF1R, CSF1R, BTK, TEK, EPHA1, YWHAE, YWHAZ, EPHB2, TIE1, EGF, TEC, INSR, EPHA2, EFNB2	http://pathcards.genecards.org/card/tyrosine_kinases__adaptors
52	MAPK Signaling Pathway	320	25	AKT3, FGF8, PRKACA, EFNA2, ANGPT2, IGF1R, AKT1, FGF16, CSF1R, PDGFB, AKT2, EFNA4, EFNA5, TEK, PRKCB, DUSP3, EGF, PDGFA, MAPKAPK3, INSR, TNFRSF1A, RPS6KA3, FGF6, EPHA2, PLA2G5	http://pathcards.genecards.org/card/mapk_signaling_pathway
49.2996	RET Signaling	971	39	AKT3, EPS15L1, IL6R, FGF8, PRKACA, CSK, IGF1R, AKT1, FGF16, PDGFB, BTK, GFRA1, AKT2, CAMK2A, LGALS9, HAVCR2, TEK, PRKCB, YWHAE, CDH5, GFRA2, YWHAZ, THBS2, DUSP3, PSMA6, UBE2N, EGF, PDGFA, MAPKAPK3, SIGLEC14, TEC, INSR, IL3RA, RPS6KA3, CNTN2, B2M, FGF6, CMA1, CD86	http://pathcards.genecards.org/card/ret_signaling
48.9125	Apoptotic Pathways in Synovial Fibroblasts	730	34	AKT3, CASP10, TNFRSF1B, PLAUR, FGF8, YWHAH, PRKACA, YWHAQ, YWHAG, IGF1R, AKT1, FGF16, PPBP, CXCL12, PDGFB, HAT1, AKT2, LTA, PLAU, BCL2A1, PRKCB, BCL2, YWHAE, YWHAZ, TIMP3, EGF, PDGFA, SEMA5A, INSR, TNFRSF1A, CLEC11A, RPS6KA3, FGF6, PLA2G5	http://pathcards.genecards.org/card/apoptotic_pathways_in_synovial_fibroblasts
48.5406	NF-kappa B Signaling Pathway	104	16	CXCL2, CXCL12, BTK, LTA, LY96, PLAU, BCL2A1, PRKCB, BCL2, UBE2I, VCAM1, LTB, TNFRSF1A, TNFSF13B, TLR4, CXCL3	http://pathcards.genecards.org/card/nf-kappa_b_signaling_pathway
47.2721	GPCR Pathway	712	33	AKT3, FGF8, PRKACA, CSK, IGF1R, AKT1, FGF16, CSF1R, PPBP, CXCL12, PDGFB, BTK, FCER2, AKT2, CAMK2A, TEK, EPHA1, PRKCB, CCNB1, BCL2, EPHB2, TIE1, TIMP3, EGF, PDGFA, SEMA5A, INSR, FCGR3B, CLEC11A, NOTCH1, FGF6, EPHA2, CD86	http://pathcards.genecards.org/card/gpcr_pathway
43.7146	Chemokine Superfamily: Human/Mouse Ligand-Receptor Interactions	107	15	CXCL2, TNFRSF1B, IL6R, IL18R1, CSF1R, PPBP, CXCL12, LTA, CCL5, PF4, CXCL10, TNFRSF1A, CXCL3, CCL25, CXCL13	http://pathcards.genecards.org/card/chemokine_superfamily_humanmouse_ligand-receptor_interactions
43.6055	NF-KappaB Family Pathway	242	20	TNFRSF1B, FGF8, PRKACA, AKT1, FGF16, PPBP, CXCL12, PDGFB, LTA, PRKCB, LTB, TIMP3, EGF, PDGFA, SEMA5A, TNFRSF1A, TNFSF13B, CLEC11A, TLR4, FGF6	http://pathcards.genecards.org/card/nf-kappab_family_pathway
42.2244	Signaling By GPCR	2598	61	VIP, AKT3, CXCL2, EPS15L1, CASP10, NR3C1, IL6R, FGF8, YWHAH, PRKACA, CSK, YWHAQ, YWHAG, IGF1R, AKT1, FGF16, PPBP, CXCL12, PDGFB, BTK, INHBB, GPNMB, GFRA1, FCER2, AKT2, INHBA, JAG1, DLL1, CAMK2A, CCL5, WIF1, TEK, PRKCB, YWHAE, CDH5, PF4, CXCL10, GFRA2, YWHAZ, THBS2, DUSP3, DHH, PSMA6, EGF, PDGFA, PTPN1, MAPKAPK3, TEC, INSR, TNFRSF1A, IL3RA, RPS6KA3, CXCL3, CCL25, BOC, NOTCH1, FGF6, ADGRE2, CMA1, C…	http://pathcards.genecards.org/card/signaling_by_gpcr
41.8089	Apoptosis Modulation and Signaling	227	19	AKT3, CASP10, TNFRSF1B, YWHAH, CTSB, YWHAQ, CTSS, YWHAG, IGF1R, AKT1, AKT2, LTA, TNFRSF21, BCL2A1, BCL2, YWHAE, YWHAZ, TNFRSF1A, IL3RA	http://pathcards.genecards.org/card/apoptosis_modulation_and_signaling
41.5411	Class I MHC Mediated Antigen Processing and Presentation	823	33	AKT3, FGF8, PRKACA, CSK, CTSB, CD33, CTSS, AKT1, FGF16, SIGLEC7, PDGFB, MRC2, BTK, AKT2, LY96, CD200, CD200R1, PRKCB, SELL, VCAM1, YWHAZ, PSMA6, UBE2N, EGF, PDGFA, PDIA3, SLAMF6, INSR, TLR4, B2M, FGF6, CD86, MICB	http://pathcards.genecards.org/card/class_i_mhc_mediated_antigen_processing_and_presentation
41.4368	JAK-STAT Signaling Pathway	171	17	AKT3, IL6R, TSLP, AKT1, CXCL12, PDGFB, AKT2, IL27RA, IFNL1, BCL2, EGF, PDGFA, IL22RA2, IL15RA, CRLF2, IL3RA, CNTFR	http://pathcards.genecards.org/card/jak-stat_signaling_pathway
40.8882	14-3-3 and Regulation of BAD Activity	32	10	TNFRSF1B, YWHAH, PRKACA, YWHAQ, YWHAG, AKT1, BCL2, YWHAE, YWHAZ, TNFRSF1A	http://pathcards.genecards.org/card/14-3-3_and_regulation_of_bad_activity
40.7356	TNFR1 Pathway	237	19	AKT3, CASP10, TNFRSF1B, YWHAH, YWHAQ, YWHAG, AKT1, BTK, AKT2, LTA, TNFRSF21, CCL5, BCL2, YWHAE, UBE2I, PTPN1, TNFRSF1A, TNFSF13B, TNFSF8	http://pathcards.genecards.org/card/tnfr1_pathway
40.1518	Axon Guidance	181	17	ROBO2, EFNA2, PLXNC1, NTN4, CXCL12, EFNA4, EFNA5, CAMK2A, UNC5C, EPHA1, SEMA6A, EPHB2, SEMA5A, SEMA6B, BOC, EPHA2, EFNB2	http://pathcards.genecards.org/card/axon_guidance
39.0408	Human Cytomegalovirus Infection	363	22	AKT3, CXCL2, TNFRSF1B, IL6R, PRKACA, ANGPT2, AKT1, CXCL12, PDGFB, AKT2, CCL5, CD200R1, PRKCB, CCNB1, BCL2, PDIA3, TNFRSF1A, TLR4, CXCL3, B2M, CD86, MICB	http://pathcards.genecards.org/card/human_cytomegalovirus_infection
38.7317	TNF Signaling Pathway	112	14	AKT3, CXCL2, CASP10, TNFRSF1B, IL18R1, AKT1, AKT2, JAG1, LTA, CCL5, CXCL10, VCAM1, TNFRSF1A, CXCL3	http://pathcards.genecards.org/card/tnf_signaling_pathway
38.5405	Ras Signaling Pathway	331	21	AKT3, FGF8, PRKACA, EFNA2, ANGPT2, IGF1R, AKT1, FGF16, CSF1R, PDGFB, AKT2, EFNA4, EFNA5, TEK, PRKCB, EGF, PDGFA, INSR, FGF6, EPHA2, PLA2G5	http://pathcards.genecards.org/card/ras_signaling_pathway
37.7214	Developmental Biology	1078	36	AKT3, ALCAM, ROBO2, FGF8, PRKACA, CSK, EFNA2, PLXNC1, AKT1, FGF16, NTN4, NRCAM, PDGFB, GFRA1, AKT2, EFNA4, EFNA5, CAMK2A, UNC5C, TEK, EPHA1, SEMA6A, GFRA2, EPHB2, PSMA6, EGF, PDGFA, SEMA5A, IL3RA, RPS6KA3, BOC, CNTN2, NOTCH1, FGF6, EPHA2, EFNB2	http://pathcards.genecards.org/card/developmental_biology
36.7164	Glioma	211	17	AKT3, FGF8, PRKACA, IGF1R, AKT1, FGF16, PDGFB, AKT2, JAG1, DLL1, CAMK2A, PRKCB, BCL2, EGF, PDGFA, NOTCH1, FGF6	http://pathcards.genecards.org/card/glioma
36.5022	CREB Pathway	529	25	FGF8, PRKACA, IGF1R, AKT1, FGF16, CSF1R, PPBP, CXCL12, PDGFB, BTK, CAMK2A, TEK, EPHA1, PRKCB, CAMKK1, EPHB2, TIE1, TIMP3, EGF, PDGFA, SEMA5A, INSR, CLEC11A, FGF6, EPHA2	http://pathcards.genecards.org/card/creb_pathway
36.4707	Cell Cycle Role of 14-3-3 Proteins in Cell Cycle Regulation	30	9	AKT3, YWHAH, YWHAQ, YWHAG, AKT1, AKT2, CCNB1, YWHAE, YWHAZ	http://pathcards.genecards.org/card/cell_cycle_role_of_14-3-3_proteins_in_cell_cycle_regulation
35.7201	Response to Elevated Platelet Cytosolic Ca2+	639	27	AKT3, CD63, PLAUR, PRKACA, CSK, ANGPT2, AKT1, PPBP, PDGFB, AKT2, PLAU, CD109, CD48, TEK, PRKCB, SELL, PF4, TAGLN2, YWHAZ, TIMP3, EGF, PDGFA, SPARC, PTPN1, MIF, LGALS3BP, IL3RA	http://pathcards.genecards.org/card/response_to_elevated_platelet_cytosolic_ca2
35.5848	AKT Siganaling Pathway	160	15	AKT3, IL6R, YWHAH, YWHAQ, YWHAG, IGF1R, AKT1, CSF1R, AKT2, IL27RA, BCL2, YWHAE, YWHAZ, IL15RA, IL3RA	http://pathcards.genecards.org/card/akt_siganaling_pathway
35.266	HIF-1 Signaling Pathway	109	13	AKT3, IL6R, ANGPT2, IGF1R, AKT1, AKT2, CAMK2A, TEK, PRKCB, BCL2, EGF, INSR, TLR4	http://pathcards.genecards.org/card/hif-1_signaling_pathway
35.094	Development Dopamine D2 Receptor Transactivation of EGFR	164	15	AKT3, YWHAH, PRKACA, YWHAQ, YWHAG, IGF1R, AKT1, CXCL12, AKT2, CAMK2A, BCL2, YWHAE, YWHAZ, EGF, RPS6KA3	http://pathcards.genecards.org/card/development_dopamine_d2_receptor_transactivation_of_egfr
32.9995	Apoptosis Pathway	152	14	AKT3, CASP10, YWHAH, YWHAQ, YWHAG, IGF1R, AKT1, AKT2, PRKCB, BCL2, YWHAE, YWHAZ, INSR, RPS6KA3	http://pathcards.genecards.org/card/apoptosis_pathway
32.7925	GDNF-Family Ligands and Receptor Interactions	100	12	AKT3, YWHAH, YWHAQ, YWHAG, AKT1, GFRA1, AKT2, BCL2, YWHAE, GFRA2, YWHAZ, RPS6KA3	http://pathcards.genecards.org/card/gdnf-family_ligands_and_receptor_interactions
32.5333	Constitutive Signaling By AKT1 E17K in Cancer	41	9	AKT3, YWHAH, PRKACA, YWHAQ, YWHAG, AKT1, AKT2, YWHAE, YWHAZ	http://pathcards.genecards.org/card/constitutive_signaling_by_akt1_e17k_in_cancer
32.3134	MTOR Pathway	103	12	AKT3, YWHAH, YWHAQ, YWHAG, IGF1R, AKT1, AKT2, PRKCB, YWHAE, YWHAZ, INSR, RPS6KA3	http://pathcards.genecards.org/card/mtor_pathway
31.6836	Insulin-mediated Glucose Transport	29	8	YWHAH, YWHAQ, YWHAG, AKT1, AKT2, YWHAE, YWHAZ, INSR	http://pathcards.genecards.org/card/insulin-mediated_glucose_transport
31.6488	Activation of BH3-only Proteins	44	9	AKT3, YWHAH, YWHAQ, YWHAG, AKT1, AKT2, BCL2, YWHAE, YWHAZ	http://pathcards.genecards.org/card/activation_of_bh3-only_proteins
31.4768	Toll-like Receptor Signaling Pathway	347	19	AKT3, CASP10, YWHAH, YWHAQ, YWHAG, AKT1, BTK, AKT2, LY96, CCL5, PRKCB, BCL2, YWHAE, CXCL10, YWHAZ, EGF, TNFRSF1A, TLR4, CD86	http://pathcards.genecards.org/card/toll-like_receptor_signaling_pathway
30.6531	Angiogenesis (CST)	89	11	ANGPT2, JAG1, TEK, ENG, CDH5, EPHB2, TIMP3, NOTCH1, EPHA2, EFNB2, ADAMTS1	http://pathcards.genecards.org/card/angiogenesis_(cst)
29.0974	TNF Superfamily - Human Ligand-Receptor Interactions and Their Associated Functions	54	9	TNFRSF1B, RELT, LTA, TNFRSF21, LTB, TNFRSF4, TNFRSF1A, TNFSF13B, TNFSF8	http://pathcards.genecards.org/card/tnf_superfamily_-_human_ligand-receptor_interactions_and_their_associated_functions
28.837	Oocyte Meiosis	158	13	AKT3, YWHAH, PRKACA, YWHAQ, YWHAG, IGF1R, AKT1, AKT2, CAMK2A, CCNB1, YWHAE, YWHAZ, RPS6KA3	http://pathcards.genecards.org/card/oocyte_meiosis
28.7798	Pathways in Cancer	531	22	AKT3, IL6R, FGF8, PRKACA, IGF1R, AKT1, FGF16, CSF1R, CXCL12, PDGFB, AKT2, JAG1, DLL1, CAMK2A, PRKCB, BCL2, EGF, PDGFA, IL15RA, IL3RA, NOTCH1, FGF6	http://pathcards.genecards.org/card/pathways_in_cancer
28.4867	CNTF Signaling	103	11	YWHAH, YWHAQ, YWHAG, AKT1, BCL2, YWHAE, YWHAZ, IL3RA, TLR4, RPS6KA3, CNTFR	http://pathcards.genecards.org/card/cntf_signaling
28.3442	Immune Response Function of MEF2 in T Lymphocytes	104	11	AKT3, YWHAH, YWHAQ, YWHAG, IGF1R, AKT1, AKT2, PRKCB, YWHAE, CAMKK1, YWHAZ	http://pathcards.genecards.org/card/immune_response_function_of_mef2_in_t_lymphocytes
27.7211	Phospholipase-C Pathway	503	21	AKT3, FGF8, IGF1R, AKT1, FGF16, PPBP, CXCL12, PDGFB, BTK, AKT2, PRKCB, SPOCK1, TIMP3, PSMA6, EGF, PDGFA, SEMA5A, CLEC11A, RPS6KA3, FGF6, PLA2G5	http://pathcards.genecards.org/card/phospholipase-c_pathway
27.2335	NF-kappaB Signaling	327	17	TNFRSF1B, CD63, TPT1, CXCL12, BTK, LGALS9, HAVCR2, CCL5, CXCL10, VCAM1, UBE2N, GZMA, TNFRSF4, TEC, TNFRSF1A, TNFSF13B, B2M	http://pathcards.genecards.org/card/nf-kappab_signaling
27.1695	IL-2 Pathway	328	17	AKT3, NR3C1, PRKACA, IGF1R, AKT1, HAT1, BTK, FCER2, AKT2, CAMK2A, PRKCB, BCL2, EGF, TEC, TNFRSF1A, TLR4, RPS6KA3	http://pathcards.genecards.org/card/il-2_pathway
27.1056	Apoptotic Execution Phase	175	13	AKT3, YWHAH, YWHAQ, YWHAG, DBNL, AKT1, AKT2, LY96, BCL2, YWHAE, YWHAZ, PSMA6, TLR4	http://pathcards.genecards.org/card/apoptotic_execution__phase
27.0682	GAB1 Signalosome	143	12	AKT3, FGF8, CSK, AKT1, FGF16, PDGFB, AKT2, EGF, PDGFA, INSR, FGF6, CD86	http://pathcards.genecards.org/card/gab1_signalosome
26.071	Differentiation Pathway	48	8	IL6R, FGF8, CSF1R, PDGFB, INHBA, EGF, PDGFA, NOTCH1	http://pathcards.genecards.org/card/differentiation_pathway
25.9915	A6b1 and A6b4 Integrin Signaling	31	7	YWHAH, YWHAQ, YWHAG, AKT1, YWHAE, YWHAZ, EGF	http://pathcards.genecards.org/card/a6b1_and_a6b4_integrin_signaling
25.6815	Trk Receptor Signaling Mediated By PI3K and PLC-gamma	32	7	YWHAH, YWHAQ, YWHAG, AKT1, CAMK2A, YWHAE, YWHAZ	http://pathcards.genecards.org/card/trk_receptor_signaling_mediated_by_pi3k_and_plc-gamma
25.5928	Kit Receptor Signaling Pathway	97	10	PRKACA, YWHAQ, AKT1, BTK, PRKCB, BCL2, TEC, IL3RA, RPS6KA3, CD86	http://pathcards.genecards.org/card/kit_receptor_signaling_pathway
25.179	Downstream Signaling Events of B Cell Receptor (BCR)	234	14	AKT3, FGF8, AKT1, FGF16, PDGFB, BTK, AKT2, PRKCB, PSMA6, EGF, PDGFA, INSR, FGF6, CD86	http://pathcards.genecards.org/card/downstream_signaling_events_of_b_cell_receptor_(bcr)
24.9257	P38 Signaling Mediated By MAPKAP Kinases	20	6	YWHAH, YWHAQ, YWHAG, YWHAE, YWHAZ, MAPKAPK3	http://pathcards.genecards.org/card/p38_signaling_mediated_by_mapkap_kinases
24.7757	Transcription_NF-kB Signaling Pathway	54	8	AKT3, TNFRSF1B, AKT1, AKT2, LTA, LY96, TNFRSF1A, TLR4	http://pathcards.genecards.org/card/transcription_nf-kb_signaling_pathway
24.6586	Integrin Pathway	570	21	CXCL2, PLAUR, PRKACA, CSK, AKT1, CXCL12, BTK, CAMK2A, PLAU, CCL5, PRKCB, CDH5, PF4, CXCL10, SPOCK1, VCAM1, EGF, TEC, CXCL3, CCL25, CXCL13	http://pathcards.genecards.org/card/integrin_pathway
24.4895	HIV Life Cycle	860	26	AKT3, FGF8, CFP, OMD, CSK, AKT1, FGF16, PDGFB, BTK, AKT2, JAG1, DLL1, LY96, YWHAE, THBS2, DHH, PSMA6, EGF, PDGFA, SEMA5A, TLR4, NOTCH1, B2M, FGF6, CD86, ADAMTS1	http://pathcards.genecards.org/card/hiv_life_cycle
24.3774	LT-BetaR Pathway	56	8	AKT3, AKT1, CXCL12, AKT2, LTA, VCAM1, LTB, CXCL13	http://pathcards.genecards.org/card/lt-betar_pathway
24.0175	Allograft Rejection	250	14	TNFRSF1B, CTSB, CTSS, IL18R1, CXCL12, LTA, PDIA3, TNFRSF1A, TNFSF13B, IL15RA, CCL25, B2M, CD86, CXCL13	http://pathcards.genecards.org/card/allograft_rejection
23.8143	Common Cytokine Receptor Gamma-Chain Family Signaling Pathways	142	11	AKT3, TNFRSF1B, AKT1, AKT2, LTA, PRKCB, GZMA, INSR, TNFRSF1A, IL15RA, RPS6KA3	http://pathcards.genecards.org/card/common_cytokine_receptor_gamma-chain_family_signaling_pathways
23.6806	Jak Stat Signaling Pathway	112	10	AKT3, IL6R, IGF1R, AKT1, CSF1R, AKT2, IL27RA, EGF, IL15RA, IL3RA	http://pathcards.genecards.org/card/jak_stat_signaling_pathway
23.3193	Development Slit-Robo Signaling	147	11	ROBO2, YWHAQ, EFNA2, EFNA4, EFNA5, LY96, EPHA1, PRKCB, YWHAZ, TLR4, EPHA2	http://pathcards.genecards.org/card/development_slit-robo_signaling
23.2333	Apoptosis and Autophagy	183	12	TNFRSF1B, YWHAH, CTSB, YWHAQ, YWHAG, TNFRSF21, BCL2A1, BCL2, YWHAE, YWHAZ, GZMA, TNFRSF1A	http://pathcards.genecards.org/card/apoptosis_and_autophagy
23.2176	Hematopoietic Stem Cells and Lineage-specific Markers	116	10	CD33, SIGLEC7, CD48, CD163, ENG, SELL, LY9, IL3RA, NOTCH1, CD86	http://pathcards.genecards.org/card/hematopoietic_stem_cells_and_lineage-specific_markers
22.4588	Rheumatoid Arthritis	93	9	CXCL2, CXCL12, CCL5, TEK, LTB, TNFSF13B, TLR4, CXCL3, CD86	http://pathcards.genecards.org/card/rheumatoid_arthritis
22.2718	CCR5 Pathway in Macrophages	321	15	AKT3, CXCL2, PRKACA, AKT1, PPBP, CXCL12, AKT2, CCL5, PRKCB, PF4, CXCL10, CXCL3, CCL25, PLA2G5, CXCL13	http://pathcards.genecards.org/card/ccr5_pathway_in_macrophages
21.8225	Gastric Cancer	241	13	AKT3, FGF8, IGF1R, AKT1, FGF16, AKT2, JAG1, DLL1, PRKCB, BCL2, EGF, NOTCH1, FGF6	http://pathcards.genecards.org/card/gastric_cancer
21.756	FoxO Family Signaling	48	7	YWHAH, YWHAQ, YWHAG, AKT1, CCNB1, YWHAE, YWHAZ	http://pathcards.genecards.org/card/foxo_family_signaling
21.5583	Interleukin-10 Signaling	49	7	CXCL2, TNFRSF1B, FCER2, CCL5, CXCL10, TNFRSF1A, CD86	http://pathcards.genecards.org/card/interleukin-10_signaling
21.5072	Proteoglycans in Cancer	205	12	AKT3, CD63, PLAUR, PRKACA, IGF1R, AKT1, AKT2, CAMK2A, PLAU, PRKCB, TIMP3, TLR4	http://pathcards.genecards.org/card/proteoglycans_in_cancer
21.3649	Apoptosis and Survival Anti-apoptotic TNFs/NF-kB/Bcl-2 Pathway	50	7	TNFRSF1B, BCL2A1, BCL2, TNFRSF4, TNFRSF1A, TNFSF13B, TNFSF8	http://pathcards.genecards.org/card/apoptosis_and_survival_anti-apoptotic_tnfsnf-kbbcl-2_pathway
21.3447	ErbB Signaling Pathway	169	11	AKT3, IL6R, IGF1R, AKT1, PDGFB, AKT2, CAMK2A, PRKCB, BCL2, EGF, PDGFA	http://pathcards.genecards.org/card/erbb_signaling_pathway
21.2346	Development Ligand-independent Activation of ESR1 and ESR2	135	10	AKT3, PRKACA, IGF1R, AKT1, AKT2, CAMK2A, PRKCB, EGF, INSR, RPS6KA3	http://pathcards.genecards.org/card/development_ligand-independent_activation_of_esr1_and_esr2
21.1755	Role of Calcineurin-dependent NFAT Signaling in Lymphocytes	51	7	YWHAH, PRKACA, YWHAQ, YWHAG, BCL2, YWHAE, YWHAZ	http://pathcards.genecards.org/card/role_of_calcineurin-dependent_nfat_signaling_in_lymphocytes
20.7765	VEGF Signaling	176	11	AKT3, CASP10, CSK, AKT1, AKT2, CAMK2A, PRKCB, CAMKK1, TIMP3, EGF, MAPKAPK3	http://pathcards.genecards.org/card/vegf_signaling
20.6721	Toxoplasmosis	141	10	AKT3, AKT1, PPIF, AKT2, LY96, PRKCB, BCL2, TNFRSF1A, FCGR3B, TLR4	http://pathcards.genecards.org/card/toxoplasmosis
20.6516	MAPK Signaling: Oxidative Stress	79	8	YWHAH, YWHAQ, YWHAG, CAMK2A, PRKCB, YWHAE, CAMKK1, YWHAZ	http://pathcards.genecards.org/card/mapk_signaling_oxidative_stress
20.6189	Autophagy Pathway	178	11	IL6R, IGF1R, CSF1R, IL27RA, EPHA1, BCL2, EPHB2, INSR, IL15RA, IL3RA, EPHA2	http://pathcards.genecards.org/card/autophagy_pathway
20.4632	Tuberculosis	180	11	AKT3, CASP10, CTSS, AKT1, MRC2, AKT2, CAMK2A, BCL2, TNFRSF1A, FCGR3B, TLR4	http://pathcards.genecards.org/card/tuberculosis
20.0487	Cell Adhesion Molecules (CAMs)	148	10	ALCAM, NLGN4X, NRCAM, NRXN3, SELL, CDH5, VCAM1, CNTN2, CD86, CADM1	http://pathcards.genecards.org/card/cell_adhesion_molecules_(cams)
19.8708	TP53 Regulates Metabolic Genes	85	8	AKT3, YWHAH, YWHAQ, YWHAG, AKT1, AKT2, YWHAE, YWHAZ	http://pathcards.genecards.org/card/tp53_regulates_metabolic_genes
19.6233	Activated TLR4 Signalling	153	10	CTSB, CTSS, BTK, LY96, LY86, DUSP3, UBE2N, MAPKAPK3, TLR4, RPS6KA3	http://pathcards.genecards.org/card/activated_tlr4_signalling
19.4845	NFAT and Cardiac Hypertrophy	326	14	AKT3, YWHAH, PRKACA, YWHAQ, YWHAG, IGF1R, AKT1, AKT2, CAMK2A, PRKCB, YWHAE, YWHAZ, MAPKAPK3, INSR	http://pathcards.genecards.org/card/nfat_and_cardiac_hypertrophy
19.4395	Spinal Cord Injury	120	9	CXCL2, CXCL10, SEMA6A, LTB, MIF, TNFSF13B, TLR4, PLA2G5, EFNB2	http://pathcards.genecards.org/card/spinal_cord_injury
19.3192	Translocation of GLUT4 to The Plasma Membrane	62	7	YWHAH, YWHAQ, YWHAG, AKT1, AKT2, YWHAE, YWHAZ	http://pathcards.genecards.org/card/translocation_of_glut4_to_the_plasma_membrane
19.2644	Apoptosis and Survival Caspase Cascade	90	8	AKT3, CASP10, IGF1R, AKT1, AKT2, BCL2, MAPKAPK3, TNFRSF1A	http://pathcards.genecards.org/card/apoptosis_and_survival_caspase_cascade
19.2201	TCR Signaling (Qiagen)	239	12	AKT3, CSK, AKT1, PDGFB, BTK, AKT2, CAMK2A, PRKCB, DUSP3, PDGFA, PLA2G5, CD86	http://pathcards.genecards.org/card/tcr_signaling_(qiagen)
19.1682	Lung Fibrosis	63	7	CXCL2, PDGFB, PLAU, CCL5, EGF, PDGFA, CMA1	http://pathcards.genecards.org/card/lung_fibrosis
18.9744	Immune Response IL-23 Signaling Pathway	161	10	AKT3, IL18R1, ANGPT2, AKT1, PDGFB, AKT2, TEK, BCL2, TIE1, PDGFA	http://pathcards.genecards.org/card/immune_response_il-23_signaling_pathway
18.8959	Th17 Cell Differentiation	162	10	IL6R, IL18R1, JAG1, DLL1, IL27RA, BCL2, IL22RA2, TLR4, NOTCH1, CD86	http://pathcards.genecards.org/card/th17_cell_differentiation
18.8737	Endochondral Ossification	65	7	PRKACA, FRZB, IGF1R, AKT1, PLAU, TIMP3, ADAMTS1	http://pathcards.genecards.org/card/endochondral_ossification
18.7324	LKB1 Signaling Events	42	6	YWHAH, PRKACA, YWHAQ, YWHAG, YWHAE, YWHAZ	http://pathcards.genecards.org/card/lkb1_signaling_events
18.6937	Mesenchymal Stem Cells and Lineage-specific Markers	95	8	ALCAM, FGF8, PDGFB, ENG, CDH5, VCAM1, EGF, SPARC	http://pathcards.genecards.org/card/mesenchymal_stem_cells_and_lineage-specific_markers
18.0712	Immunoregulatory Interactions Between A Lymphoid and A Non-Lymphoid Cell	135	9	CD33, SIGLEC7, CD200, CD200R1, SELL, VCAM1, SLAMF6, B2M, MICB	http://pathcards.genecards.org/card/immunoregulatory_interactions_between_a_lymphoid_and_a_non-lymphoid_cell
17.9477	ErbB1 Downstream Signaling	102	8	YWHAH, YWHAQ, YWHAG, AKT1, YWHAE, YWHAZ, EGF, RPS6KA3	http://pathcards.genecards.org/card/erbb1_downstream_signaling
17.8792	Regulation of Lipid Metabolism Insulin Signaling-generic Cascades	262	12	AKT3, PLAUR, PRKACA, IGF1R, AKT1, AKT2, PLAU, EIF4H, EGF, PTPN1, INSR, CNTFR	http://pathcards.genecards.org/card/regulation_of_lipid_metabolism_insulin_signaling-generic_cascades
17.735	Fluid Shear Stress and Atherosclerosis	139	9	AKT3, AKT1, PDGFB, AKT2, BCL2, CDH5, VCAM1, PDGFA, TNFRSF1A	http://pathcards.genecards.org/card/fluid_shear_stress_and_atherosclerosis
17.6855	IL-15 Signaling and Its Primary Biological Effects in Different Immune Cell Types	27	5	TNFRSF1B, BCL2, GZMA, TNFRSF1A, IL15RA	http://pathcards.genecards.org/card/il-15_signaling_and_its_primary_biological_effects_in_different_immune_cell_types
17.6591	Signal Transduction_Erk Interactions- Inhibition of Erk	74	7	AKT3, PRKACA, AKT1, AKT2, CAMK2A, PRKCB, DUSP3	http://pathcards.genecards.org/card/signal_transduction_erk_interactions-_inhibition_of_erk
17.639	Photodynamic Therapy-induced NF-kB Survival Signaling	48	6	CXCL2, NR3C1, BCL2A1, VCAM1, MIF, TNFRSF1A	http://pathcards.genecards.org/card/photodynamic_therapy-induced_nf-kb_survival_signaling
17.4709	G-protein Signaling_RhoA Regulation Pathway	49	6	EFNA2, IGF1R, EFNA4, EFNA5, EPHA1, EPHA2	http://pathcards.genecards.org/card/g-protein_signaling_rhoa_regulation_pathway
17.4334	IGF1 Pathway	28	5	IGF1R, AKT1, YWHAE, YWHAZ, PTPN1	http://pathcards.genecards.org/card/igf1_pathway
17.352	Insulin Resistance	108	8	AKT3, AKT1, AKT2, PRKCB, PTPN1, INSR, TNFRSF1A, RPS6KA3	http://pathcards.genecards.org/card/insulin_resistance
17.3064	Signaling Events Mediated By PTP1B	50	6	CSK, AKT1, CSF1R, EGF, PTPN1, INSR	http://pathcards.genecards.org/card/signaling_events_mediated_by_ptp1b
16.9888	Measles	328	13	AKT3, AKT1, BTK, FCER2, AKT2, CCL5, PRKCB, BCL2, CXCL10, PDIA3, TNFRSF1A, TLR4, B2M	http://pathcards.genecards.org/card/measles
16.935	Innate Lymphoid Cells Differentiation	80	7	TSLP, CD93, LTA, LTB, GZMA, IL15RA, CRLF2	http://pathcards.genecards.org/card/innate_lymphoid_cells_differentiation
16.8829	MAP Kinase Signaling	113	8	YWHAH, YWHAQ, YWHAG, YWHAE, YWHAZ, DUSP3, MAPKAPK3, RPS6KA3	http://pathcards.genecards.org/card/map_kinase_signaling
16.7713	Endometrial Cancer	236	11	AKT3, IGF1R, AKT1, CSF1R, PDGFB, AKT2, PLAU, BCL2A1, BCL2, EGF, PDGFA	http://pathcards.genecards.org/card/endometrial_cancer
16.6722	Focal Adhesion	285	12	AKT3, IBSP, CSK, IGF1R, AKT1, PDGFB, AKT2, PRKCB, BCL2, THBS2, EGF, PDGFA	http://pathcards.genecards.org/card/focal_adhesion
16.6392	B Cell Receptor Signaling Pathway (KEGG)	153	9	AKT3, CSK, AKT1, BTK, AKT2, CAMK2A, BCL2A1, PRKCB, TEC	http://pathcards.genecards.org/card/b_cell_receptor_signaling_pathway_(kegg)
16.2679	Development EGFR Signaling Via Small GTPases	86	7	AKT3, PRKACA, AKT1, PDGFB, AKT2, EGF, PDGFA	http://pathcards.genecards.org/card/development_egfr_signaling_via_small_gtpases
16.2041	Prolactin Signaling Pathway	159	9	AKT3, NR3C1, YWHAG, AKT1, AKT2, BCL2, YWHAZ, PTPN1, TEC	http://pathcards.genecards.org/card/prolactin_signaling_pathway
16.1786	Antigen Processing-Cross Presentation	121	8	CTSS, MRC2, BTK, LY96, PSMA6, PDIA3, TLR4, B2M	http://pathcards.genecards.org/card/antigen_processing-cross_presentation
16.0107	Adhesion	123	8	CD63, PLAUR, IBSP, GPNMB, CDH5, VCAM1, TGFBI, ADAMTS1	http://pathcards.genecards.org/card/adhesion
15.832	MTOR Signaling Pathway (Pathway Interaction Database)	60	6	YWHAH, YWHAQ, YWHAG, AKT1, YWHAE, YWHAZ	http://pathcards.genecards.org/card/mtor_signaling_pathway_(pathway_interaction_database)
15.78	Regulation of Activated PAK-2p34 By Proteasome Mediated Degradation	776	20	AKT3, TNFRSF1B, PRKACA, AKT1, MRC2, AKT2, LTA, CAMK2A, PRKCB, CCNB1, CDH5, YWHAZ, LTB, DHH, PSMA6, UBE2N, TNFRSF4, TNFRSF1A, TNFSF13B, TNFSF8	http://pathcards.genecards.org/card/regulation_of_activated_pak-2p34_by_proteasome_mediated_degradation
15.604	Osteoclast Differentiation	128	8	AKT3, AKT1, CSF1R, BTK, AKT2, TEC, TNFRSF1A, FCGR3B	http://pathcards.genecards.org/card/osteoclast_differentiation
15.3685	ICos-ICosL Pathway in T-Helper Cell	131	8	AKT3, CSK, AKT1, AKT2, CAMK2A, PRKCB, TEC, CD86	http://pathcards.genecards.org/card/icos-icosl_pathway_in_t-helper_cell
15.2585	4-1BB Pathway	173	9	TNFRSF1B, AKT1, PDGFB, LTA, PRKCB, UBE2I, EGF, PDGFA, TNFRSF1A	http://pathcards.genecards.org/card/4-1bb_pathway
15.1871	DNA Damage Induced 14-3-3Sigma Signaling	19	4	YWHAQ, YWHAG, CCNB1, YWHAE	http://pathcards.genecards.org/card/dna_damage_induced_14-3-3sigma_signaling
15.1391	Development FGFR Signaling Pathway	134	8	AKT3, FGF8, AKT1, FGF16, AKT2, PRKCB, RPS6KA3, FGF6	http://pathcards.genecards.org/card/development_fgfr_signaling_pathway
15.1391	Development IGF-1 Receptor Signaling	134	8	AKT3, IGF1R, AKT1, FCER2, AKT2, YWHAE, YWHAZ, RPS6KA3	http://pathcards.genecards.org/card/development_igf-1_receptor_signaling
15.0692	TCR Signaling in Naive CD4+ T Cells	66	6	CSK, DBNL, AKT1, PRKCB, B2M, CD86	http://pathcards.genecards.org/card/tcr_signaling_in_naive_cd4_t_cells
14.9824	Proteolysis Putative SUMO-1 Pathway	40	5	AKT3, NR3C1, AKT1, AKT2, UBE2I	http://pathcards.genecards.org/card/proteolysis_putative_sumo-1_pathway
14.7155	Adipocytokine Signaling Pathway	69	6	AKT3, TNFRSF1B, AKT1, AKT2, AGRP, TNFRSF1A	http://pathcards.genecards.org/card/adipocytokine_signaling_pathway
14.452	RANK Signaling in Osteoclasts	105	7	AKT1, FCER2, AKT2, BCL2A1, BCL2, VCAM1, TNFSF13B	http://pathcards.genecards.org/card/rank_signaling_in_osteoclasts
14.4147	EphB-EphrinB Signaling	144	8	EFNA2, CXCL12, EFNA4, EFNA5, EPHA1, EPHB2, EPHA2, EFNB2	http://pathcards.genecards.org/card/ephb-ephrinb_signaling
14.3668	Senescence and Autophagy in Cancer	106	7	IL6R, IGF1R, IGFBP7, INHBA, PLAU, BCL2, SPARC	http://pathcards.genecards.org/card/senescence_and_autophagy_in_cancer
14.3354	Ceramide Signaling Pathway	44	5	AKT1, BCL2, EGF, PDGFA, TNFRSF1A	http://pathcards.genecards.org/card/ceramide_signaling_pathway
14.2086	Development VEGF Signaling Via VEGFR2 - Generic Cascades	147	8	AKT3, PLAUR, AKT1, AKT2, PLAU, PRKCB, CDH5, VCAM1	http://pathcards.genecards.org/card/development_vegf_signaling_via_vegfr2_-_generic_cascades
14.199	MAPK Signaling: Mitogens	108	7	AKT3, IGF1R, AKT1, AKT2, TEK, TIE1, INSR	http://pathcards.genecards.org/card/mapk_signaling_mitogens
14.1618	Primary Focal Segmental Glomerulosclerosis FSGS	74	6	PLAUR, YWHAQ, AKT1, JAG1, TLR4, NOTCH1	http://pathcards.genecards.org/card/primary_focal_segmental_glomerulosclerosis_fsgs
14.1238	Gemtuzumab Ozogamicin Pathway, Pharmacokinetics/Pharmacodynamics	23	4	CD33, AKT1, CCNB1, BCL2	http://pathcards.genecards.org/card/gemtuzumab_ozogamicin_pathway_pharmacokineticspharmacodynamics
14.0351	Th2 Differentiation	46	5	JAG1, TNFRSF4, CRLF2, NOTCH1, CD86	http://pathcards.genecards.org/card/th2_differentiation
13.9539	Glioblastoma Multiforme	111	7	AKT3, IGF1R, AKT1, PDGFB, AKT2, EGF, PDGFA	http://pathcards.genecards.org/card/glioblastoma_multiforme
13.8901	Thymic Stromal LymphoPoietin (TSLP) Signaling Pathway	47	5	TSLP, AKT1, BTK, TEC, CRLF2	http://pathcards.genecards.org/card/thymic_stromal_lymphopoietin_(tslp)_signaling_pathway
13.888	Angiogenesis (WikiPathways)	24	4	AKT1, PDGFB, TEK, TIMP3	http://pathcards.genecards.org/card/angiogenesis_(wikipathways)
13.6293	MAPK Erk Pathway	355	12	YWHAH, PRKACA, YWHAQ, YWHAG, CAMK2A, EPHA1, PRKCB, YWHAE, CAMKK1, YWHAZ, EPHB2, EPHA2	http://pathcards.genecards.org/card/mapk_erk_pathway
13.5552	Blood-Brain Barrier and Immune Cell Transmigration: VCAM-1/CD106 Signaling	157	8	AKT3, AKT1, CXCL12, AKT2, PRKCB, CDH5, CAMKK1, VCAM1	http://pathcards.genecards.org/card/blood-brain_barrier_and_immune_cell_transmigration_vcam-1cd106_signaling
13.4925	Notch Signaling Pathway (WikiPathways)	158	8	AKT3, AKT1, AKT2, JAG1, DLL1, BCL2, THBS2, NOTCH1	http://pathcards.genecards.org/card/notch_signaling_pathway_(wikipathways)
13.4853	Guidance Cues and Growth Cone Motility	117	7	EFNA2, EFNA4, EFNA5, UNC5C, EPHA1, DSCAM, EPHA2	http://pathcards.genecards.org/card/guidance_cues_and_growth_cone_motility
13.4456	OX40 Pathway	26	4	LTA, BCL2, LTB, TNFRSF4	http://pathcards.genecards.org/card/ox40_pathway
13.3449	Development HGF Signaling Pathway	206	9	AKT3, AKT1, AKT2, CAMK2A, PLAU, BCL2, YWHAE, PTPN1, RPS6KA3	http://pathcards.genecards.org/card/development_hgf_signaling_pathway
13.2464	Sudden Infant Death Syndrome (SIDS) Susceptibility Pathways	162	8	NR3C1, IL6R, YWHAH, PRKACA, YWHAQ, YWHAG, YWHAE, YWHAZ	http://pathcards.genecards.org/card/sudden_infant_death_syndrome_(sids)_susceptibility_pathways
13.2432	MicroRNAs in Cancer	310	11	EFNA2, PDGFB, EFNA4, EFNA5, PLAU, PRKCB, BCL2, UBE2I, TIMP3, PDGFA, NOTCH1	http://pathcards.genecards.org/card/micrornas_in_cancer
13.2115	Development_Leptin Signaling Via PI3K-dependent Pathway	52	5	AKT3, PRKACA, AKT1, AKT2, PTPN1	http://pathcards.genecards.org/card/development_leptin_signaling_via_pi3k-dependent_pathway
12.9858	MTOR Signaling Pathway (KEGG)	213	9	AKT3, TNFRSF1B, IGF1R, AKT1, AKT2, PRKCB, INSR, TNFRSF1A, RPS6KA3	http://pathcards.genecards.org/card/mtor_signaling_pathway_(kegg)
12.9851	Diseases of Glycosylation	86	6	CFP, OMD, THBS2, SEMA5A, NOTCH1, ADAMTS1	http://pathcards.genecards.org/card/diseases_of_glycosylation
12.9851	CD28 Co-stimulation	86	6	AKT3, CSK, AKT1, AKT2, CDH5, CD86	http://pathcards.genecards.org/card/cd28_co-stimulation
12.9486	AMP-activated Protein Kinase (AMPK) Signaling	167	8	AKT3, PRKACA, IGF1R, AKT1, AKT2, CCNB1, CAMKK1, INSR	http://pathcards.genecards.org/card/amp-activated_protein_kinase_(ampk)_signaling
12.8859	G-AlphaQ Signaling	215	9	AKT3, PRKACA, CSK, AKT1, BTK, AKT2, CAMK2A, PRKCB, EGF	http://pathcards.genecards.org/card/g-alphaq_signaling
12.8524	Gene Regulatory Network Modelling Somitogenesis	11	3	FGF8, DLL1, NOTCH1	http://pathcards.genecards.org/card/gene_regulatory_network_modelling_somitogenesis
12.8314	Translation Non-genomic (rapid) Action of Androgen Receptor	126	7	AKT3, IL6R, PRKACA, IGF1R, AKT1, AKT2, EGF	http://pathcards.genecards.org/card/translation_non-genomic_(rapid)_action_of_androgen_receptor
12.8314	P53 Signaling	126	7	AKT3, CASP10, AKT1, PPIF, AKT2, BCL2, PSMA6	http://pathcards.genecards.org/card/p53_signaling
12.8068	MAPK Pathway	88	6	AKT3, AKT1, AKT2, PRKCB, TLR4, RPS6KA3	http://pathcards.genecards.org/card/mapk_pathway
12.7174	Regulation of Lipolysis in Adipocytes	56	5	AKT3, PRKACA, AKT1, AKT2, INSR	http://pathcards.genecards.org/card/regulation_of_lipolysis_in_adipocytes
12.4908	FoxO Signaling Pathway	131	7	AKT3, IGF1R, AKT1, AKT2, CCNB1, EGF, INSR	http://pathcards.genecards.org/card/foxo_signaling_pathway
12.485	MIF Action Through Endocytic Pathway	12	3	LY96, MIF, TLR4	http://pathcards.genecards.org/card/mif_action_through_endocytic_pathway
12.4845	VEGF Pathway (Tocris)	58	5	AKT3, CASP10, AKT1, AKT2, PRKCB	http://pathcards.genecards.org/card/vegf_pathway_(tocris)
12.4024	Development Angiotensin Activation of ERK	225	9	AKT3, PRKACA, AKT1, CXCL12, BTK, AKT2, CAMK2A, CAMKK1, RPS6KA3	http://pathcards.genecards.org/card/development_angiotensin_activation_of_erk
12.2601	IL27-mediated Signaling Events	60	5	IL18R1, IL27RA, LTA, TLR4, CD86	http://pathcards.genecards.org/card/il27-mediated_signaling_events
12.151	Cell Adhesion_ECM Remodeling	61	5	PLAUR, IGF1R, PLAU, TIMP3, SPARC	http://pathcards.genecards.org/card/cell_adhesion_ecm_remodeling
12.1383	Apoptosis and Survival_Regulation of Apoptosis By Mitochondrial Proteins	33	4	IGF1R, BCL2A1, BCL2, TNFRSF1A	http://pathcards.genecards.org/card/apoptosis_and_survival_regulation_of_apoptosis_by_mitochondrial_proteins
12.1015	Autophagy - Animal	137	7	AKT3, PRKACA, CTSB, IGF1R, AKT1, AKT2, BCL2	http://pathcards.genecards.org/card/autophagy_-_animal
12.0623	T Cell Receptor Signaling Pathway	183	8	AKT3, DBNL, AKT1, AKT2, EGF, TEC, IL15RA, TLR4	http://pathcards.genecards.org/card/t_cell_receptor_signaling_pathway
11.9758	CXCR3-mediated Signaling Events	34	4	AKT1, PF4, CXCL10, CXCL13	http://pathcards.genecards.org/card/cxcr3-mediated_signaling_events
11.9064	Phospholipase D Signaling Pathway	186	8	AKT3, AKT1, PDGFB, AKT2, PRKCB, EGF, PDGFA, INSR	http://pathcards.genecards.org/card/phospholipase_d_signaling_pathway
11.8242	AGE-RAGE Signaling Pathway in Diabetic Complications	100	6	AKT3, AKT1, AKT2, PRKCB, BCL2, VCAM1	http://pathcards.genecards.org/card/age-rage_signaling_pathway_in_diabetic_complications
11.7682	CGMP-PKG Signaling Pathway	239	9	AKT3, PRKACA, AKT1, TPM4, PPIF, AKT2, CAMK2A, BCL2, INSR	http://pathcards.genecards.org/card/cgmp-pkg_signaling_pathway
11.7333	CASP8 Activity Is Inhibited	65	5	CASP10, AKT1, BTK, LY96, TLR4	http://pathcards.genecards.org/card/casp8_activity_is_inhibited
11.6735	Longevity Regulating Pathway	102	6	AKT3, PRKACA, IGF1R, AKT1, AKT2, INSR	http://pathcards.genecards.org/card/longevity_regulating_pathway
11.6655	Regulation of Beta-cell Development	36	4	AKT3, AKT1, AKT2, NOTCH1	http://pathcards.genecards.org/card/regulation_of_beta-cell_development
11.6655	Signaling Events Mediated By TCPTP	36	4	CSF1R, EGF, PTPN1, INSR	http://pathcards.genecards.org/card/signaling_events_mediated_by_tcptp
11.6122	EPH-Ephrin Signaling	145	7	EFNA2, EFNA4, EFNA5, EPHA1, EPHB2, EPHA2, EFNB2	http://pathcards.genecards.org/card/eph-ephrin_signaling
11.6048	Degradation of The Extracellular Matrix	297	10	IBSP, CTSB, CTSS, NTN4, PDGFB, VCAM1, PDGFA, SPARC, CMA1, ADAMTS1	http://pathcards.genecards.org/card/degradation_of_the_extracellular_matrix
11.5541	B Cell Receptor Signaling Pathway (sino)	193	8	AKT3, AKT1, BTK, AKT2, CAMK2A, BCL2A1, PRKCB, CAMKK1	http://pathcards.genecards.org/card/b_cell_receptor_signaling_pathway_(sino)
11.5349	Signaling By PTK6	67	5	NR3C1, AKT1, GPNMB, EGF, PTPN1	http://pathcards.genecards.org/card/signaling_by_ptk6
11.5349	EPHA Forward Signaling	67	5	EFNA2, EFNA4, EFNA5, EPHA1, EPHA2	http://pathcards.genecards.org/card/epha_forward_signaling
11.4079	Angiopoietin Like Protein 8 Regulatory Pathway	196	8	IGF1R, AKT1, CYP3A4, AKT2, PRKCB, PTPN1, INSR, RPS6KA3	http://pathcards.genecards.org/card/angiopoietin_like_protein_8_regulatory_pathway
11.3731	Crizotinib Pathway, Pharmacokinetics/Pharmacodynamics	38	4	AKT3, AKT1, CYP3A4, AKT2	http://pathcards.genecards.org/card/crizotinib_pathway_pharmacokineticspharmacodynamics
11.2329	O-glycosylation of TSR Domain-containing Proteins	39	4	CFP, THBS2, SEMA5A, ADAMTS1	http://pathcards.genecards.org/card/o-glycosylation_of_tsr_domain-containing_proteins
11.1981	Beta-Adrenergic Signaling	308	10	YWHAH, PRKACA, YWHAQ, YWHAG, AKT1, PRKCB, YWHAE, YWHAZ, PSMA6, INSR	http://pathcards.genecards.org/card/beta-adrenergic_signaling
11.157	Bacterial Infections in CF Airways	71	5	CTSB, CTSS, LY96, CXCL10, TLR4	http://pathcards.genecards.org/card/bacterial_infections_in_cf_airways
11.1233	Cell Cycle Checkpoints	202	8	YWHAH, YWHAQ, YWHAG, CCNB1, YWHAE, YWHAZ, PSMA6, UBE2N	http://pathcards.genecards.org/card/cell_cycle_checkpoints
11.0828	Regulation of TP53 Activity	370	11	AKT3, CASP10, YWHAH, YWHAQ, YWHAG, AKT1, ARID3A, AKT2, CCNB1, YWHAE, YWHAZ	http://pathcards.genecards.org/card/regulation_of_tp53_activity
11.0237	Amplification and Expansion of Oncogenic Pathways As Metastatic Traits	17	3	JAG1, VCAM1, NOTCH1	http://pathcards.genecards.org/card/amplification_and_expansion_of_oncogenic_pathways_as_metastatic_traits
10.967	MicroRNAs in Cardiomyocyte Hypertrophy	112	6	IGF1R, AKT1, AKT2, PRKCB, EGF, TNFRSF1A	http://pathcards.genecards.org/card/micrornas_in_cardiomyocyte_hypertrophy
10.9638	Post NMDA Receptor Activation Events	41	4	PRKACA, CAMK2A, CAMKK1, RPS6KA3	http://pathcards.genecards.org/card/post_nmda_receptor_activation_events
10.8887	Dendritic Cells Developmental Lineage Pathway	74	5	CSF1R, CD48, CD163, SELL, IL3RA	http://pathcards.genecards.org/card/dendritic_cells_developmental_lineage_pathway
10.8344	Interleukin-4 and 13 Signaling	114	6	TNFRSF1B, IL6R, AKT1, FCER2, BCL2, VCAM1	http://pathcards.genecards.org/card/interleukin-4_and_13_signaling
10.7856	NOTCH1 Regulation of Human Endothelial Cell Calcification	18	3	JAG1, DLL1, NOTCH1	http://pathcards.genecards.org/card/notch1_regulation_of_human_endothelial_cell_calcification
10.7691	DNA Damage Response (only ATM Dependent)	115	6	AKT3, AKT1, AKT2, PLAU, BCL2, INSR	http://pathcards.genecards.org/card/dna_damage_response_(only_atm_dependent)
10.7085	Insulin Pathway	43	4	AKT1, AKT2, PTPN1, INSR	http://pathcards.genecards.org/card/insulin_pathway
10.7085	Vemurafenib Pathway, Pharmacodynamics	43	4	PDGFB, EGF, PDGFA, FGF6	http://pathcards.genecards.org/card/vemurafenib_pathway_pharmacodynamics
10.5675	EGF/EGFR Signaling Pathway	164	7	EPS15L1, CSK, AKT1, CAMK2A, PRKCB, EGF, RPS6KA3	http://pathcards.genecards.org/card/egfegfr_signaling_pathway
10.5143	Sphingolipid Signaling Pathway	119	6	AKT3, AKT1, AKT2, PRKCB, BCL2, TNFRSF1A	http://pathcards.genecards.org/card/sphingolipid_signaling_pathway
10.4674	Regulation of Wnt-mediated Beta Catenin Signaling and Target Gene Transcription	79	5	YWHAH, YWHAQ, YWHAG, YWHAE, YWHAZ	http://pathcards.genecards.org/card/regulation_of_wnt-mediated_beta_catenin_signaling_and_target_gene_transcription
10.4674	Neural Stem Cells and Lineage-specific Markers	79	5	FGF8, PDGFB, EGF, PDGFA, NOTCH1	http://pathcards.genecards.org/card/neural_stem_cells_and_lineage-specific_markers
10.4656	NOTCH2 Activation and Transmission of Signal to The Nucleus	45	4	FCER2, JAG1, DLL1, NOTCH1	http://pathcards.genecards.org/card/notch2_activation_and_transmission_of_signal_to_the_nucleus
10.4656	Transcription_Role of VDR in Regulation of Genes Involved in Osteoporosis	45	4	NR3C1, PRKACA, CYP3A4, PRKCB	http://pathcards.genecards.org/card/transcription_role_of_vdr_in_regulation_of_genes_involved_in_osteoporosis
10.4656	Thromboxane A2 Receptor Signaling	45	4	PRKACA, AKT1, VCAM1, EGF	http://pathcards.genecards.org/card/thromboxane_a2_receptor_signaling
10.4231	Activated PKN1 Stimulates Transcription of AR (androgen Receptor) Regulated Genes KLK2 and KLK3	588	14	CST3, YWHAH, PRKACA, YWHAQ, YWHAG, HAT1, CCNB1, YWHAE, CAMKK1, YWHAZ, TGFBI, FCGR3B, B2M, CD86	http://pathcards.genecards.org/card/activated_pkn1_stimulates_transcription_of_ar_(androgen_receptor)_regulated_genes_klk2_and_klk3
10.4127	Myometrial Relaxation and Contraction Pathways	218	8	YWHAH, PRKACA, YWHAQ, YWHAG, CAMK2A, PRKCB, YWHAE, YWHAZ	http://pathcards.genecards.org/card/myometrial_relaxation_and_contraction_pathways
10.3907	Thyroid Hormone Signaling Pathway	121	6	AKT3, PRKACA, AKT1, AKT2, PRKCB, NOTCH1	http://pathcards.genecards.org/card/thyroid_hormone_signaling_pathway
10.3704	Human T-cell Leukemia Virus 1 Infection	219	8	AKT3, PRKACA, AKT1, AKT2, LTA, TNFRSF1A, IL15RA, B2M	http://pathcards.genecards.org/card/human_t-cell_leukemia_virus_1_infection
10.3297	Development EGFR Signaling Pathway	122	6	AKT3, CSK, AKT1, AKT2, PRKCB, EGF	http://pathcards.genecards.org/card/development_egfr_signaling_pathway
10.3297	VEGF Pathway (Qiagen)	122	6	AKT3, AKT1, AKT2, PRKCB, EGF, MAPKAPK3	http://pathcards.genecards.org/card/vegf_pathway_(qiagen)
10.2693	G12-G13 in Cellular Signaling	123	6	AKT3, AKT1, BTK, AKT2, CDH5, TEC	http://pathcards.genecards.org/card/g12-g13_in_cellular_signaling
10.2342	Carbohydrate Digestion and Absorption	47	4	AKT3, AKT1, AKT2, PRKCB	http://pathcards.genecards.org/card/carbohydrate_digestion_and_absorption
10.2342	FGF Signaling Pathway	47	4	PLAUR, AKT1, CAMK2A, PLAU	http://pathcards.genecards.org/card/fgf_signaling_pathway
10.0835	Neuroscience	341	10	VIP, CST3, PRKACA, CTSB, CAMK2A, EPHB2, PTPN1, CLIC1, CNTN2, NOTCH1	http://pathcards.genecards.org/card/neuroscience
9.9998	Phagocytosis of Microbes	85	5	MRC2, FCER2, PRKCB, FCGR3B, TLR4	http://pathcards.genecards.org/card/phagocytosis_of_microbes
9.95391	Signaling Events Mediated By The Hedgehog Family	22	3	AKT1, DHH, BOC	http://pathcards.genecards.org/card/signaling_events_mediated_by_the_hedgehog_family
9.95391	Regulation of Apoptosis By Parathyroid Hormone-related Protein	22	3	AKT1, BCL2A1, BCL2	http://pathcards.genecards.org/card/regulation_of_apoptosis_by_parathyroid_hormone-related_protein
9.90633	Hedgehog Signaling Pathway (KEGG)	50	4	PRKACA, BCL2, DHH, BOC	http://pathcards.genecards.org/card/hedgehog_signaling_pathway_(kegg)
9.86219	Insulin Receptor Recycling	130	6	CXCL2, PRKACA, CSK, CCL5, INSR, CXCL3	http://pathcards.genecards.org/card/insulin_receptor_recycling
9.85216	Development A2A Receptor Signaling	87	5	AKT3, PRKACA, AKT1, AKT2, RPS6KA3	http://pathcards.genecards.org/card/development_a2a_receptor_signaling
9.80178	Signaling By ERBB2	51	4	AKT3, AKT1, AKT2, EGF	http://pathcards.genecards.org/card/signaling_by_erbb2
9.77978	Gap Junction	88	5	PRKACA, PDGFB, PRKCB, EGF, PDGFA	http://pathcards.genecards.org/card/gap_junction
9.77073	Estrogen Signaling Pathway	23	3	PRKACA, AKT1, BCL2	http://pathcards.genecards.org/card/estrogen_signaling_pathway
9.75059	Direct P53 Effectors	132	6	CASP10, ARID3A, BCL2A1, CCNB1, BCL2, EPHA2	http://pathcards.genecards.org/card/direct_p53_effectors
9.74893	NOD-like Receptor Signaling Pathway	181	7	CXCL2, CTSB, CCL5, BCL2, YWHAE, TLR4, CXCL3	http://pathcards.genecards.org/card/nod-like_receptor_signaling_pathway
9.70372	Wnt / Hedgehog / Notch	182	7	JAG1, DLL1, WIF1, ENG, SPARC, TGFBI, NOTCH1	http://pathcards.genecards.org/card/wnt__hedgehog__notch
9.69554	Embryonic and Induced Pluripotent Stem Cells and Lineage-specific Markers	133	6	ALCAM, PDGFB, INHBA, VCAM1, EGF, NOTCH1	http://pathcards.genecards.org/card/embryonic_and_induced_pluripotent_stem_cells_and_lineage-specific_markers
9.65696	Cell Cycle, Mitotic	622	14	AKT3, YWHAH, PRKACA, YWHAQ, YWHAG, AKT1, AKT2, PRKCB, CCNB1, YWHAE, UBE2I, YWHAZ, PSMA6, UBE2N	http://pathcards.genecards.org/card/cell_cycle_mitotic

## Sheet: Supplementary Data 8
Supplementary Data 8: Summary of association with HDL-C in MESA for LAG-associated proteins demonstrating FDR<0.05 at both MESA Exams 1 and 5
		MESA Exam 1					MESA Exam 5
EntrezGeneSymbol	SomaId	N	Beta	SE	P-value	FDR	N	Beta	SE	P-value	FDR
GFRA1	SL004858	787	-3.55935	0.462628	4.55483e-14	8.33533e-12	927	-2.35869	0.504972	3.46526e-06	0.000211381
DCTPP1	SL011809	787	2.05564	0.437226	3.07832e-06	0.000189174	927	1.80399	0.479392	0.000178935	0.00363834
CD200	SL014268	787	2.1476	0.456937	3.10121e-06	0.000189174	927	1.49051	0.485832	0.00222111	0.0225813
LRIG3	SL010464	787	1.88731	0.449321	2.98894e-05	0.00136744	927	2.08039	0.487386	2.18135e-05	0.000798373
EPB41	SL010830	787	-2.19281	0.542692	5.8867e-05	0.00215453	927	-1.74022	0.546783	0.0015104	0.016259
ENG	SL004482	787	1.80027	0.464211	0.000114607	0.00262164	927	2.17031	0.482628	7.81745e-06	0.000357648
JAG1	SL007328	787	1.69062	0.453237	0.000205996	0.00314145	927	1.70437	0.489638	0.000524296	0.00738047
CAMKK1	SL004938	787	-1.79302	0.487629	0.000252999	0.00356144	927	-1.43937	0.487497	0.00323501	0.0311582
PDIA3	SL003524	787	-1.89172	0.5178	0.000277037	0.00362127	927	-1.44973	0.496948	0.00362069	0.0315517
IGF1R	SL003304	787	1.59139	0.454331	0.000488131	0.005583	927	2.75159	0.476549	1.0721e-08	1.96195e-06
CD109	SL008773	787	1.49408	0.432451	0.000581762	0.00577293	927	1.97976	0.474746	3.34474e-05	0.000874411
CDH5	SL002081	787	1.49524	0.44841	0.000896839	0.00781531	927	1.68648	0.459404	0.000256113	0.00426079
ADGRE2	SL008822	787	1.4739	0.492866	0.00287762	0.0239366	927	1.68489	0.502248	0.000828405	0.0101065

## Sheet: Supplementary Data 9
Supplementary Data 9: Summary of association with HDL-C in FHS for LAG3-associated proteins discovered in MESA Exams 1 and 5 and exhibiting Bonferroni corrected statistical significance in FHS (P<0.05/13)
Target	SomaId	Beta	SE	P.value
CD109	SL008773	1.06846	0.331086	0.00125032
GFRA1	SL004858	-4.03688	0.322896	7.27e-36
LRIG3	SL010464	1.70721	0.331171	2.54e-07
IGF1R	SL003304	2.35337	0.325924	5.18e-13
DCTPP1	SL011809	1.05122	0.342859	0.00216911
CD200	SL014268	1.29001	0.346084	0.000193425

## Sheet: Supplementary Data 10
Supplementary Data 10: Summary of association with HDL-C in FHS for LAG3-associated proteins demonstrating FDR<0.05
Target	SomaId	Beta	SE	P.value	FDR
GFRA1	SL004858	-4.03688	0.322896	7.27e-36	1.33041e-33
BCL2A1	SL003703	3.5883	0.335676	1.14e-26	1.0431e-24
CD163	SL005764	-3.14566	0.326325	5.44e-22	3.3184e-20
SCGB2A1	SL001973	3.1597	0.336387	5.83e-21	2.66722e-19
LGALS3BP	SL006522	-2.82453	0.323366	2.44e-18	8.9304e-17
LY86	SL007059	2.83598	0.334714	2.39e-17	7.2895e-16
FCER2	SL002706	-2.63654	0.330805	1.59e-15	4.15671e-14
TNFRSF1A	SL001992	-2.57438	0.333654	1.2e-14	2.745e-13
TNFRSF1B	SL001800	-2.4953	0.326448	2.11e-14	4.29033e-13
IGF1R	SL003304	2.35337	0.325924	5.18e-13	9.4794e-12
WIF1	SL004652	2.34629	0.328738	9.52e-13	1.58378e-11
THBS2	SL007206	-2.27599	0.330809	5.98e-12	9.1195e-11
CTSS	SL004673	-2.24386	0.327155	6.95e-12	9.78346e-11
VCAM1	SL001720	-2.2088	0.334275	3.9e-11	5.09786e-10
CSF1R	SL004153	-2.14752	0.332115	1e-10	1.22e-09
B2M	SL000283	-2.0862	0.337317	6.22e-10	7.11413e-09
LGALS9	SL008486	-2.62519	0.445965	3.94e-09	4.24129e-08
FCGR3B	SL008609	-1.88105	0.329044	1.09e-08	1.10817e-07
CST3	SL001777	-1.92308	0.337992	1.27e-08	1.22321e-07
LSAMP	SL005196	1.84655	0.335633	3.76e-08	3.4404e-07
HAVCR2	SL007547	-1.79247	0.32921	5.19e-08	4.52271e-07
IL18R1	SL004152	-1.80113	0.335433	7.89e-08	6.56305e-07
NOTCH1	SL005703	1.79899	0.34065	1.28e-07	1.01843e-06
CTSB	SL000343	-1.74634	0.334571	1.79e-07	1.36487e-06
EPHA1	SL004137	-1.73154	0.334277	2.22e-07	1.62504e-06
LRIG3	SL010464	1.70721	0.331171	2.54e-07	1.78777e-06
TNFSF8	SL004635	-1.70755	0.332672	2.85e-07	1.93167e-06
MIF	SL003080	-1.66077	0.338464	9.26e-07	6.05207e-06
GZMA	SL004298	-1.6251	0.336268	1.35e-06	8.51897e-06
CFHR5	SL006830	1.52144	0.340123	7.71e-06	4.7031e-05
CXCL13	SL003167	-1.40739	0.330753	2.09e-05	0.000123377
EGF	SL000084	1.83584	0.441057	3.15e-05	0.000180141
TIMP3	SL003043	1.37933	0.335257	3.88e-05	0.00021045
TNFSF13B	SL004327	-1.36234	0.331235	3.91e-05	0.00021045
WFIKKN1	SL012783	-1.40151	0.343698	4.55e-05	0.0002379
CXCL10	SL003183	-1.32518	0.338387	9e-05	0.0004575
IL15RA	SL004151	-1.29915	0.342844	0.000151055	0.00074711
CD200	SL014268	1.29001	0.346084	0.000193425	0.000931494
IBSP	SL004660	1.24624	0.336021	0.000208229	0.000977075
NTN4	SL007673	-1.2067	0.331419	0.00027157	0.00124243
EFNA2	SL004843	-1.7289	0.477487	0.000293666	0.00131075
HPGD	SL003930	1.24091	0.349948	0.00039116	0.00170434
TEK	SL003200	1.16624	0.333545	0.000471422	0.00200628
TNFRSF4	SL011448	-1.17377	0.33988	0.000553418	0.00230172
EFNA4	SL004140	-1.14896	0.337842	0.000671709	0.00273162
TLR4 LY96	SL018625	1.11941	0.333113	0.00077816	0.00309572
BST1	SL008644	1.05304	0.31685	0.000889064	0.00346167
CD48	SL010450	-1.09053	0.333468	0.00107441	0.00409619
CD109	SL008773	1.06846	0.331086	0.00125032	0.00466957
UBE2N	SL008143	-1.06289	0.330774	0.00131193	0.00480168
CCL25	SL003197	-1.05028	0.331715	0.00154443	0.00554179
IL27RA	SL005223	-1.05442	0.335297	0.00166232	0.00585009
SIGLEC7	SL005218	-1.0574	0.340659	0.00190928	0.00659243
SIGLEC14	SL014292	-1.02315	0.332523	0.0020915	0.00708787
DCTPP1	SL011809	1.05122	0.342859	0.00216911	0.00721721
GNS	SL008504	-1.01091	0.331189	0.00227042	0.0074194
CLEC11A	SL004362	-1.00866	0.331758	0.00236315	0.00758694
GFRA2	SL004143	-1.0374	0.342807	0.00247664	0.00781424
CNTFR	SL005153	1.02897	0.345636	0.00291041	0.00902722
CLEC11A	SL004363	-0.974942	0.333212	0.00343468	0.0104758
FRZB	SL004650	-0.98251	0.341018	0.00396275	0.0118882
BCL2	SL000104	-0.974689	0.341099	0.00427001	0.0126034
RELT	SL005213	-0.936526	0.335086	0.0051918	0.015081
IL22RA2	SL005183	-0.921328	0.332832	0.00563759	0.01612
CFP	SL003192	-1.00191	0.363706	0.0058739	0.0165014
IL18BP	SL002508	-0.915568	0.333477	0.0060415	0.0165014
TKT	SL003655	-0.918138	0.333994	0.00597839	0.0165014
GPNMB	SL007429	-0.892575	0.333752	0.00748712	0.0201492
PTPN1	SL004939	-0.936976	0.354586	0.00823085	0.0215178
JAG1	SL007328	0.935677	0.354084	0.00822888	0.0215178
NRCAM	SL005210	0.871778	0.338758	0.010069	0.0259524
DLL1	SL006970	-0.849673	0.334793	0.0111518	0.0283441
SLAMF6	SL014228	-0.907248	0.358755	0.0114427	0.0286851
CA13	SL004869	0.851579	0.338942	0.0119891	0.0296487
UBE2I	SL004306	-0.826634	0.331611	0.0126747	0.0305192
DPP7	SL008916	0.851985	0.341274	0.0125432	0.0305192
TPT1	SL005679	-0.831201	0.337109	0.0136757	0.032502
CDH5	SL002081	0.831176	0.338922	0.0141903	0.0332926
PLXNC1	SL006406	-0.823207	0.341611	0.0159623	0.0369759
LTA LTB	SL000508	-0.805281	0.335807	0.0164828	0.0377043
OMD	SL008574	0.819217	0.343703	0.0171487	0.0387432
CXCL12	SL004712	0.799077	0.337571	0.0179261	0.0400059
LGALS7	SL005166	-1.07638	0.456461	0.0183689	0.0405
CCDC80	SL010390	-0.803196	0.342171	0.0189072	0.0406054
TPI1	SL004812	-0.786125	0.335389	0.0190823	0.0406054
CASP10	SL003717	0.791472	0.337378	0.0189786	0.0406054
CD93	SL007696	1.01652	0.443583	0.0219276	0.0461236
EFNB2	SL007274	1.04496	0.458115	0.0225477	0.0468891

[truncated: 5 more sheets: Supplementary Data 11, Supplementary Data 12, Supplementary Data 13, Supplementary Data 14, Supplementary Data 15]
